# Supplementary material for: The Genome of the Fungal-Interactive Soil Bacterium Burkholderia terrae BS001—A Plethora of Outstanding Interactive Capabilities Unveiled
Source: Genome Biol Evol. 2014 Jun 12;6(7):1652–68. doi: 10.1093/gbe/evu126 (PMC4122924; doi:10.1093/gbe/evu126)
Supplement: Supplementary Data [file supp_evu126_Supplementary_tables_S1-S10.xlsx]

## Sheet: Table S1
Table S1 Salient features underpinning the behavior of B. terrae BS001
Bacterial strain	Ecological feature	Remarks (reference)
B. terrae BS001	Migration along fungal hyphae	Warmink and van Elsas 2009
B. terrae BS001	Migration helper effect/hitchhiking	Warmink et al. 2011
B. terrae BS001	Universal migrator with diverse fungi	Nazir 2012
B. terrae BS001	Glycerol use	This paper
B. terrae BS001	Co-migration in a range of soils	Nazir et al. 2012
B. terrae BS001	Fungal glycerol release induction	Nazir et al. 2012
B. terrae BS001	Primordia setting inhibition	Nazir et al. 2012
B. terrae BS001	Protection against antifungal agents	Nazir 2012

## Sheet: Table S2
Table S2. Pan-core genome analysis parameters and data
Analyzed genomes
24
Component	Families	Genes
Pan-genome	81027	180124
Core-genome	472	11836
Variable-genome	80555	168288
Organism	CDS	CDS (without artefact fam.)	Pan CDS	Core CDS	Var CDS	Strain specific CDS	Core CDS (%)	Var CDS (%)	Strain spe. CDS (%)
Burkholderia rhizoxinica HKI 454	4146	4146	4146	479	3667	3246	11553	88447	78292
Burkholderia glumae AU6208	5518	5518	5518	483	5035	1378	8753	91247	24973
Burkholderia mallei ATCC 23344	5682	5681	5681	484	5197	1016	8.52	91.48	17884
Burkholderia thailandensis E264	6071	6071	6071	487	5584	1372	8022	91978	22599
Burkholderia kururiensis M130	6436	6436	6436	496	5940	3339	7707	92293	51.88
Burkholderia pseudomallei K96243	6527	6527	6527	489	6038	1219	7492	92508	18676
Burkholderia glumae 3252-8	6671	6671	6671	483	6188	1434	7.24	92.76	21496
Burkholderia multivorans ATCC 17616	6909	6900	6900	493	6407	1600	7145	92855	23188
Burkholderia glumae LMG 2196	6760	6760	6760	479	6281	1960	7086	92914	28994
Burkholderia cenocepacia AU 1054	6940	6940	6940	488	6452	1287	7032	92968	18545
Burkholderia phenoliruptrix BR3459a	7355	7346	7346	513	6833	1987	6983	93017	27049
Burkholderia ambifaria AMMD	7131	7129	7129	491	6638	1630	6887	93113	22864
Burkholderia sp. CCGE1003	7266	7263	7263	494	6769	2312	6802	93198	31833
Burkholderia glumae BGR1	7341	7331	7331	486	6845	1277	6629	93371	17419
Burkholderia sp. CCGE1002	8025	8025	8025	506	7519	3649	6305	93695	45.47
Burkholderia phytofirmans PsJN	8043	8041	8041	500	7541	2593	6218	93782	32247
Burkholderia gladioli 3848s-5	8056	8056	8056	486	7570	1597	6033	93967	19824
Burkholderia lata 383	8305	8305	8305	498	7807	2370	5996	94004	28537
Burkholderia phymatum STM815	8434	8426	8426	500	7926	2834	5934	94066	33634
Burkholderia gladioli BSR3	8560	8555	8555	492	8063	1769	5751	94249	20678
Burkholderia vietnamiensis G4	8830	8824	8824	494	8330	3587	5598	94402	40.65
Burkholderia sp. TJI49	9096	9091	9091	487	8604	4418	5357	94643	48598
Burkholderia xenovorans LB400	10038	10037	10037	505	9532	4564	5031	94969	45472
Burkholderia terrae BS001	12047	12045	12045	523	11522	6099	4342	95658	50635
MICFAM parameters
80% aa identity
80% alignment coverage
MICFAM= MicroScope gene families
aa= Amino acid
Var= Variable

## Sheet: Table S3
Table S3. List of predicted signal peptides
locus-tag	Annotation/Description
AKAU_30003	conserved exported protein of unknown function
AKAU_30005	TonB-dependent siderophore receptor
AKAU_30012	conserved exported protein of unknown function
AKAU_30013	Cation resistance protein, CopC-like
AKAU_30014	conserved exported protein of unknown function
AKAU_70003_ompA	ompA Outer membrane protein A
AKAU_70006	conserved exported protein of unknown function
AKAU_70020	conserved exported protein of unknown function
AKAU_70023_mltB	mltB Membrane-bound lytic murein transglycosylase B
AKAU_70029_metQ	metQ DL-methionine transporter subunit ; periplasmic-binding component of ABC superfamily
AKAU_80006	putative exported lipoprotein
AKAU_80019	conserved exported protein of unknown function
AKAU_80020	conserved exported protein of unknown function
AKAU_100007	putative lipoprotein
AKAU_100020	putative periplasmic or secreted lipoprotein
AKAU_100022	conserved exported protein of unknown function
AKAU_110004	Extracellular solute-binding protein family 3
AKAU_110016_tauA	tauA taurine transporter subunit ; periplasmic-binding component of ABC superfamily
AKAU_110035	conserved exported protein of unknown function
AKAU_110044	conserved exported protein of unknown function
AKAU_110067	conserved exported protein of unknown function
AKAU_110116_ssuA	ssuA alkanesulfonate transporter subunit ; periplasmic-binding component of ABC superfamily
AKAU_110118	ABC-type nitrate/sulfonate/bicarbonate transport system, periplasmic component
AKAU_110128	Aliphatic sulfonates family ABC transporter periplasmic ligand-binding protein
AKAU_110137	Nitrate ABC transporter periplasmic nitrate-binding protein
AKAU_110152	Porin Gram-negative type
AKAU_110162	Spermidine/putrescine-binding periplasmic protein
AKAU_110168	Branched chain amino acid ABC transporter substrate-binding protein
AKAU_110175	conserved exported protein of unknown function
AKAU_110176_pps	pps CDP-diacylglycerol--serine O-phosphatidyltransferase
AKAU_110179	Efflux transporter, outer membrane factor lipoprotein, NodT family
AKAU_110183	conserved exported protein of unknown function
AKAU_110184	YVTN family beta-propeller repeat protein
AKAU_110185	TonB-dependent receptor
AKAU_110215	conserved exported protein of unknown function
AKAU_110226_xoxF	xoxF putative dehydrogenase XoxF
AKAU_110227	putative methanol dehydrogenase-like protein, cytochrome cL (XoxG)
AKAU_110228	Extracellular solute-binding protein
AKAU_110229	conserved exported protein of unknown function
AKAU_110235	Integral membrane sensor signal transduction histidine kinase
AKAU_110247	Toluene tolerance family protein
AKAU_110258	conserved exported protein of unknown function
AKAU_120010	Flagella basal body P-ring formation protein FlgA
AKAU_120018_flgI	flgI flagellar basal body P-ring protein
AKAU_120031	Flagellar biosynthesis protein FliO
AKAU_120062_dppA	dppA dipeptide transporter ; periplasmic-binding component of ABC superfamily
AKAU_120063_dppA	dppA dipeptide transporter ; periplasmic-binding component of ABC superfamily
AKAU_140003	conserved exported protein of unknown function
AKAU_140007	ABC-type sugar transport system, periplasmic component
AKAU_140014	Transporter
AKAU_140017	Outer membrane porin OpcP
AKAU_140022	conserved exported protein of unknown function
AKAU_140035	putative TIM-barrel fold metal-dependent hydrolase
AKAU_140036_actP	actP acetate transporter
AKAU_140047	conserved exported protein of unknown function
AKAU_140048	Beta-lactamase
AKAU_140055	exported protein of unknown function
AKAU_140058	RND efflux system outer membrane lipoprotein
AKAU_140078	Extracellular solute-binding protein
AKAU_140084_bamA	bamA Outer membrane protein assembly factor BamA
AKAU_150008	conserved exported protein of unknown function
AKAU_160025	Outer membrane protein (Porin)
AKAU_160052	conserved exported protein of unknown function
AKAU_160065	Extracellular ligand-binding receptor
AKAU_160077	Urea ABC transporter substrate-binding protein
AKAU_160100	putative hydrolase or acyltransferase of alpha/beta superfamily
AKAU_160106_actP	actP acetate transporter
AKAU_160117	conserved exported protein of unknown function
AKAU_160122	Signal peptide protein
AKAU_160134	conserved exported protein of unknown function
AKAU_160137	conserved exported protein of unknown function
AKAU_170009	conserved exported protein of unknown function
AKAU_200006	conserved exported protein of unknown function
AKAU_220001	Cytochrome c oxidase subunit 2
AKAU_220012	Carboxyl-terminal protease
AKAU_220020_amtB	amtB ammonium transporter
AKAU_220033	Extracellular solute-binding protein
AKAU_220048_dacC	dacC D-alanyl-D-alanine carboxypeptidase DacC
AKAU_220052	conserved exported protein of unknown function
AKAU_220066	Transcriptional regulator
AKAU_220072	conserved exported protein of unknown function
AKAU_220076_dsbA	dsbA Thiol:disulfide interchange protein DsbA
AKAU_220079_dppA	dppA Periplasmic dipeptide transport protein
AKAU_220089	Dienelactone hydrolase-like enzyme
AKAU_220098_sbp	sbp sulfate transporter subunit ; periplasmic-binding component of ABC superfamily
AKAU_220112	Porin
AKAU_240002	conserved exported protein of unknown function
AKAU_240003	putative cytochrome c552
AKAU_260003	conserved exported protein of unknown function
AKAU_260012	Porin Gram-negative type
AKAU_260025	conserved exported protein of unknown function
AKAU_260029	ABC-type molybdate transport system, periplasmic component
AKAU_280003	conserved exported protein of unknown function
AKAU_280007	putative binding protein BAB2_0491
AKAU_280023	Periplasmic binding protein
AKAU_290003	Putative lipoprotein (fragment)
AKAU_300009	Porin
AKAU_300017	Lytic transglycosylase
AKAU_320006	conserved exported protein of unknown function
AKAU_330004	conserved exported protein of unknown function
AKAU_360003	conserved hypothetical protein
AKAU_360011	putative signal peptide protein
AKAU_360023	putative transmembrane lipoprotein
AKAU_360031	conserved exported protein of unknown function
AKAU_360032	conserved exported protein of unknown function
AKAU_360033	TonB-dependent siderophore receptor
AKAU_360036	Chorismate mutase
AKAU_360041	Outer membrane protein (Porin)
AKAU_400035	Nitrate/sulfonate/bicarbonate ABC transporter periplasmic protein
AKAU_410004	conserved exported protein of unknown function
AKAU_410007	conserved exported protein of unknown function
AKAU_430024	High-affinity nickel-transporter
AKAU_430030	Porin, Gram-negative type
AKAU_470025_epsA	epsA EPS I polysaccharide export outer membrane protein EpsA
AKAU_480012	Metal dependent phosphohydrolase
AKAU_480033	conserved exported protein of unknown function
AKAU_480034	OmpC family outer membrane porin
AKAU_500001	conserved membrane protein of unknown function
AKAU_500019	OmpC family outer membrane porin
AKAU_500082	Periplasmic binding protein/LacI transcriptional regulator
AKAU_510031	conserved exported protein of unknown function
AKAU_510032	conserved exported protein of unknown function
AKAU_510045	RND efflux system, outer membrane lipoprotein, NodT family
AKAU_510053	conserved exported protein of unknown function
AKAU_510078	Alpha/beta family hydrolase
AKAU_510079	Peroxiredoxin
AKAU_510082	conserved exported protein of unknown function
AKAU_510084	conserved exported protein of unknown function
AKAU_510085	conserved exported protein of unknown function
AKAU_510095	ABC-type sugar transport system, periplasmic component
AKAU_520008	conserved exported protein of unknown function
AKAU_520024	conserved exported protein of unknown function
AKAU_520026	putative periplasmic or secreted lipoprotein
AKAU_520029	exported protein of unknown function
AKAU_520030	Extracellular solute-binding protein
AKAU_520035	Gluconate 2-dehydrogenase cytochrome c subunit
AKAU_520038	Cellulose synthase domain-containing protein
AKAU_520039_bcsZ	bcsZ endo-1,4-D-glucanase
AKAU_520040_bcsB	bcsB Cyclic di-GMP-binding protein
AKAU_520047	Peptidase M23B
AKAU_520051	Porin
AKAU_520054	conserved exported protein of unknown function
AKAU_530038	Transport-associated protein
AKAU_540025	conserved exported protein of unknown function
AKAU_540062	Polar amino acid ABC transporter periplasmic ligand-binding protein
AKAU_540067	conserved exported protein of unknown function
AKAU_540076	conserved exported protein of unknown function
AKAU_540094	OmpC family outer membrane porin
AKAU_540097	Trypsin-like serine protease with C-terminal PDZ domain
AKAU_540108	Porin
AKAU_540126	putative quinoprotein alcohol dehydrogenase
AKAU_540130	conserved exported protein of unknown function
AKAU_540163	conserved exported protein of unknown function
AKAU_540191_hrpB	hrpB Protein hrpB3
AKAU_540199	Hypersensitivity response secretion protein HrpA (fragment)
AKAU_550004	Peptidase M23
AKAU_550005	Rare lipoprotein A
AKAU_550008	Extracellular solute-binding protein
AKAU_550013	RND efflux system outer membrane lipoprotein
AKAU_550016	Secretion protein HlyD family protein
AKAU_550025	OmpA/MotB family outer membrane protein
AKAU_550030	conserved exported protein of unknown function
AKAU_550033	Type II and III secretion system protein
AKAU_550040	conserved exported protein of unknown function
AKAU_550044	conserved exported protein of unknown function
AKAU_570021	conserved exported protein of unknown function
AKAU_580012	SCO1/SenC/PrrC protein
AKAU_580016_metQ	metQ DL-methionine transporter subunit ; periplasmic-binding component of ABC superfamily
AKAU_580029	Lipid A 3-O-deacylase (PagL)
AKAU_580045_lolB	lolB Outer-membrane lipoprotein LolB
AKAU_580046	conserved exported protein of unknown function
AKAU_580057	Lipopolysaccharide transport periplasmic protein LptA
AKAU_580084	Cytochrome c553
AKAU_580093	CHRD domain-containing protein
AKAU_580131	PAS/PAC sensor(S)-containing diguanylate cyclase/phosphodiesterase
AKAU_590042	conserved exported protein of unknown function
AKAU_590043	conserved exported protein of unknown function
AKAU_600003	Rhs family protein
AKAU_600008	conserved exported protein of unknown function
AKAU_620005	conserved exported protein of unknown function
AKAU_620007	conserved exported protein of unknown function
AKAU_620009	conserved exported protein of unknown function
AKAU_620010	conserved exported protein of unknown function
AKAU_620018	conserved exported protein of unknown function
AKAU_630004_adhB	adhB Alcohol dehydrogenase cytochrome c subunit
AKAU_630008	Cytochrome c oxidase subunit II
AKAU_650001	Outer membrane autotransporter
AKAU_650008	Porin
AKAU_650019	ABC transporter substrate-binding protein
AKAU_650027	Glycine betaine ABC transporter substrate-binding protein
AKAU_650036	Nitrate/sulfonate/bicarbonate ABC transporter periplasmic protein
AKAU_650049	Membrane-bound lytic murein transglycosylase
AKAU_650052	conserved exported protein of unknown function
AKAU_650053	Polypeptide-transport-associated domain-containing protein ShlB
AKAU_650054	conserved exported protein of unknown function
AKAU_650075	OmpA/MotB domain-containing protein
AKAU_650076	conserved exported protein of unknown function
AKAU_650078	Extracellular solute-binding protein
AKAU_650096	conserved exported protein of unknown function
AKAU_650099	conserved exported protein of unknown function
AKAU_650100	conserved exported protein of unknown function
AKAU_650107	conserved exported protein of unknown function
AKAU_650112	conserved protein of unknown function
AKAU_650129	conserved protein of unknown function
AKAU_650130	conserved exported protein of unknown function
AKAU_700003	conserved exported protein of unknown function
AKAU_710011	conserved exported protein of unknown function
AKAU_710013	conserved exported protein of unknown function
AKAU_710015_treA	treA periplasmic trehalase
AKAU_710016	conserved exported protein of unknown function
AKAU_710022	putative phosphatase; putative alkaline phosphatase
AKAU_710028	conserved exported protein of unknown function
AKAU_710032	conserved exported protein of unknown function
AKAU_710041	Methanol/ethanol family PQQ-dependent dehydrogenase
AKAU_710042	Cytochrome c class I
AKAU_710044	conserved exported protein of unknown function
AKAU_710049	conserved exported protein of unknown function
AKAU_720006	conserved exported protein of unknown function
AKAU_720017	conserved exported protein of unknown function
AKAU_720028_bamC	bamC Outer membrane protein assembly factor BamC
AKAU_720037_bamB	bamB Outer membrane protein assembly factor BamB
AKAU_720068_ppiA	ppiA peptidyl-prolyl cis-trans isomerase A (rotamase A)
AKAU_720076	conserved exported protein of unknown function
AKAU_720083	Cell wall-associated hydrolase, invasion-associated protein
AKAU_720084	Patatin
AKAU_720123	conserved exported protein of unknown function
AKAU_730005	putative sugar-binding periplasmic protein
AKAU_730014_lolA	lolA Outer-membrane lipoprotein carrier protein
AKAU_730026	conserved exported protein of unknown function
AKAU_750008	MltA domain-containing protein
AKAU_750022	Thiol:disulfide interchange protein DsbC
AKAU_750026_ugpB	ugpB glycerol-3-phosphate transporter subunit ; periplasmic-binding component of ABC superfamily
AKAU_760003	conserved exported protein of unknown function
AKAU_760007	protein of unknown function
AKAU_760015	Feruloyl esterase
AKAU_760029	Alpha/beta hydrolase fold protein
AKAU_760037	conserved exported protein of unknown function
AKAU_760038	OmpA/MotB domain-containing protein
AKAU_760040	conserved exported protein of unknown function
AKAU_760068	Porin
AKAU_760104	RND efflux system outer membrane lipoprotein
AKAU_760106	RND family efflux transporter MFP subunit
AKAU_760109	conserved exported protein of unknown function
AKAU_760111	Polar amino acid ABC transporter periplasmic ligand-binding protein
AKAU_760116	Polar amino acid ABC transporter periplasmic ligand-binding protein
AKAU_760123	Family 5 extracellular solute-binding protein
AKAU_760126_metQ	metQ D-methionine transport protein (ABC superfamily, peri_bind)
AKAU_760134	conserved exported protein of unknown function
AKAU_760148	NHL repeat containing protein
AKAU_760153	putative lipoprotein
AKAU_760165_plpC	plpC Outer membrane lipoprotein 3
AKAU_760171	Lipoprotein
AKAU_760177	conserved exported protein of unknown function
AKAU_760186	conserved exported protein of unknown function
AKAU_760240	conserved exported protein of unknown function
AKAU_760255	Outer membrane protein (Porin)
AKAU_760290	conserved exported protein of unknown function
AKAU_760296	Periplasmic component of amino acid ABC-type transporter/signal transduction system
AKAU_760297	conserved exported protein of unknown function
AKAU_760298	Abortive infection protein
AKAU_760304	conserved exported protein of unknown function
AKAU_760308	conserved exported protein of unknown function
AKAU_760322	Monosaccharide-transporting ATPase
AKAU_760329	Extracellular solute-binding protein
AKAU_760336	conserved exported protein of unknown function
AKAU_760352	Extracellular ligand-binding receptor
AKAU_760353	putative AP superfamily protein
AKAU_760354	conserved exported protein of unknown function
AKAU_760355	Porin
AKAU_760359	Carbohydrate-selective porin OprB
AKAU_760361	conserved exported protein of unknown function
AKAU_760362_efeN	efeN putative deferrochelatase/peroxidase EfeN
AKAU_760363	ABC-type Fe3+ transport system, periplasmic component
AKAU_760368	conserved exported protein of unknown function
AKAU_760377	conserved exported protein of unknown function
AKAU_760383	conserved exported protein of unknown function
AKAU_760384	conserved exported protein of unknown function
AKAU_760391	Amine dehydrogenase
AKAU_760395	Cytochrome c class I
AKAU_760398	Porin
AKAU_760421	conserved exported protein of unknown function
AKAU_760422	conserved exported protein of unknown function
AKAU_770009_acrA	acrA multidrug efflux system
AKAU_770018	conserved exported protein of unknown function
AKAU_770019_mucD	mucD putative periplasmic serine endoprotease DegP-like
AKAU_770024	GDSL family lipase
AKAU_780006_fdoG	fdoG Formate dehydrogenase-O major subunit
AKAU_790016	conserved exported protein of unknown function
AKAU_790036	putative lipoprotein
AKAU_790048	conserved exported protein of unknown function
AKAU_790052	Extracellular ligand-binding receptor
AKAU_790059_pheC	pheC Cyclohexadienyl dehydratase [Includes: Prephenate dehydratase ; Arogenate dehydratase]
AKAU_790080	Extracellular ligand-binding receptor
AKAU_790082	Branched chain amino acid ABC transporter substrate-binding protein
AKAU_790085	Branched chain amino acid ABC transporter substrate-binding protein
AKAU_790111_iagB	iagB Invasion protein iagB
AKAU_790112	General secretion pathway protein D
AKAU_790130	conserved exported protein of unknown function
AKAU_790139	conserved exported protein of unknown function
AKAU_790166_hisJ	hisJ histidine/lysine/arginine/ornithine transporter subunit ; periplasmic-binding component of ABC superfamily
AKAU_790170	conserved exported protein of unknown function
AKAU_790184	conserved exported protein of unknown function
AKAU_790191	Sel1 domain-containing protein
AKAU_790233	RND efflux system outer membrane lipoprotein
AKAU_790239	conserved exported protein of unknown function
AKAU_790262_ytfQ	ytfQ putative sugar transporter subunit: periplasmic-binding component of ABC superfamily
AKAU_790266	conserved exported protein of unknown function
AKAU_790269	conserved exported protein of unknown function
AKAU_790271_hip	hip High-potential iron-sulfur protein
AKAU_790277	Extracellular ligand-binding receptor
AKAU_790289	Rare lipoprotein A
AKAU_790294	Cytochrome c551/c552
AKAU_790319	conserved exported protein of unknown function
AKAU_790355	conserved exported protein of unknown function
AKAU_790387	Tannase and feruloyl esterase
AKAU_800001	transposase
AKAU_810011	conserved exported protein of unknown function
AKAU_830014	putative amino acid-binding protein (ABC superfamily, peri_bind)
AKAU_830020	putative branched-chain amino acid permease protein (ABC superfamily, membrane)
AKAU_830021	putative branched-chain amino acid transport protein (ABC superfamily, peri_bind)
AKAU_840011	ABC sugar transporter periplasmic ligand binding protein
AKAU_840016	Branched chain amino acid ABC transporter periplasmic ligand-binding protein
AKAU_840024_blaA	blaA Beta-lactamase
AKAU_860005_cyt	cyt Cytochrome c-552
AKAU_870015	Outer membrane lipoprotein transmembrane
AKAU_880025	Cytochrome C oxidase subunit II
AKAU_890006	conserved exported protein of unknown function
AKAU_890012	conserved exported protein of unknown function
AKAU_890018	Molybdenum ABC transporter, periplasmic molybdate-binding protein
AKAU_890029	conserved exported protein of unknown function
AKAU_900003	Porin
AKAU_900006_surA	surA Chaperone SurA
AKAU_900007_lptD	lptD LPS-assembly protein LptD
AKAU_910013	conserved exported protein of unknown function
AKAU_910015	conserved exported protein of unknown function
AKAU_910018	Porin
AKAU_910038	putative periplasmic or secreted lipoprotein
AKAU_910039	Outer membrane porin
AKAU_920005	Type VI secretion lipoprotein, VC_A0113 family
AKAU_920009_yliB	yliB putative peptide transporter subunit: periplasmic-binding component of ABC superfamily
AKAU_920016_araF	araF L-arabinose transporter subunit ; periplasmic-binding component of ABC superfamily
AKAU_920020	conserved exported protein of unknown function
AKAU_920022	conserved exported protein of unknown function
AKAU_920027	conserved exported protein of unknown function
AKAU_920032	conserved exported protein of unknown function
AKAU_920036_argT	argT lysine/arginine/ornithine transporter subunit ; periplasmic-binding component of ABC superfamily
AKAU_920049	conserved hypothetical protein; putative surface lipoprotein
AKAU_920052	conserved exported protein of unknown function
AKAU_920053	conserved exported protein of unknown function
AKAU_920078	conserved exported protein of unknown function
AKAU_920081	conserved exported protein of unknown function
AKAU_920095_ssuA	ssuA alkanesulfonate transport protein (ABC superfamily, peri_bind)
AKAU_920104	conserved exported protein of unknown function
AKAU_920111	Surface lipoprotein
AKAU_920113	ABC-type transport system involved in resistance to organic solvents, auxiliary component
AKAU_920117	Lytic transglycosylase
AKAU_920127	DNA/RNA endonuclease G, NUC1
AKAU_920137	conserved exported protein of unknown function
AKAU_920148	Porin
AKAU_920150_osmB	osmB Osmotically-inducible lipoprotein B
AKAU_920161	putative lipoprotein
AKAU_920168	conserved exported protein of unknown function
AKAU_920193	Zn-dependent hydrolase, glyoxylase (modular protein)
AKAU_920198	conserved exported protein of unknown function
AKAU_920199	conserved exported protein of unknown function
AKAU_920220	exported protein of unknown function
AKAU_930005	Aliphatic sulfonates family ABC transporter periplasmic ligand-binding protein
AKAU_930027	conserved exported protein of unknown function
AKAU_930038	putative sugar-binding periplasmic protein
AKAU_930044	OmpW family protein
AKAU_930053	Outer membrane protein (Porin)
AKAU_930064	conserved exported protein of unknown function
AKAU_930086	Spermidine/putrescine-binding periplasmic protein
AKAU_940006	conserved exported protein of unknown function
AKAU_950018	conserved exported protein of unknown function
AKAU_950024	conserved exported protein of unknown function
AKAU_950027	RND efflux system outer membrane lipoprotein
AKAU_970015	Cytochrome c553
AKAU_970016	Cytochrome c553
AKAU_970026	3-carboxymuconate cyclase
AKAU_970030	conserved exported protein of unknown function
AKAU_990007	Outer membrane protein (Porin)
AKAU_990020_plcN	plcN Non-hemolytic phospholipase C
AKAU_990021	exported protein of unknown function
AKAU_990025	putative lipoprotein
AKAU_990046	conserved exported protein of unknown function
AKAU_1000006	Catalase domain-containing protein
AKAU_1000008	conserved exported protein of unknown function
AKAU_1000016	Hemin-binding outer membrane transmembrane protein associated with biofilm formation (HmsH)
AKAU_1000017	Hemin storage signal peptide protein
AKAU_1000021	conserved exported protein of unknown function
AKAU_1000052_blaA	blaA Beta-lactamase
AKAU_1000053_ampC	ampC Beta-lactamase
AKAU_1000054	Cupin 2 conserved barrel domain protein
AKAU_1000061	Outer membrane protein (Porin)
AKAU_1000062	conserved exported protein of unknown function
AKAU_1000069_linC	linC 2,5-dichloro-2,5-cyclohexadiene-1,4-diol dehydrogenase
AKAU_1010026	Lytic transglycosylase catalytic subunit
AKAU_1010027	conserved exported protein of unknown function
AKAU_1010041	putative hydrolase or acyltransferase of alpha/beta superfamily
AKAU_1010058	Taurine ABC transporter periplasmic binding protein
AKAU_1010070	conserved exported protein of unknown function
AKAU_1010075	Periplasmic component of amino acid ABC-type transporter/signal transduction system
AKAU_1010084	Extracellular solute-binding protein
AKAU_1020012	conserved exported protein of unknown function
AKAU_1020014	conserved exported protein of unknown function
AKAU_1030020	conserved exported protein of unknown function
AKAU_1040020	3-carboxy-cis,cis-muconate lactonizing enzyme
AKAU_1050005	conserved exported protein of unknown function
AKAU_1050006	Thioredoxin
AKAU_1080005_actP	actP acetate transporter
AKAU_1080014	conserved exported protein of unknown function
AKAU_1080016	Sulfonate ABC transporter periplasmic sulfonate-binding protein SsuA
AKAU_1080046	Extracellular solute-binding protein
AKAU_1080063	Gluconolactonase
AKAU_1080070	Extracellular ligand-binding receptor
AKAU_1080081	conserved exported protein of unknown function
AKAU_1080111	conserved exported protein of unknown function
AKAU_1080113	conserved exported protein of unknown function
AKAU_1080116	conserved exported protein of unknown function
AKAU_1080121	conserved exported protein of unknown function
AKAU_1080123	conserved exported protein of unknown function
AKAU_1080124	conserved exported protein of unknown function
AKAU_1080131	conserved exported protein of unknown function
AKAU_1080138	conserved exported protein of unknown function
AKAU_1080157	conserved exported protein of unknown function
AKAU_1080174	conserved protein of unknown function
AKAU_1080187	Flagellar biosynthetic protein
AKAU_1080206	Periplasmic component of amino acid ABC-type transporter/signal transduction system
AKAU_1080230	conserved exported protein of unknown function
AKAU_1080231	conserved exported protein of unknown function
AKAU_1080233	Porin
AKAU_1080237	Periplasmic binding protein/LacI transcriptional regulator
AKAU_1080242	Polar amino acid ABC transporter inner membrane subunit
AKAU_1080243	Extracellular solute-binding protein
AKAU_1080247	Extracellular solute-binding protein
AKAU_1080252	ABC transporter permease
AKAU_1080264	conserved exported protein of unknown function
AKAU_1080299	putative alpha/beta-Hydrolases superfamily protein
AKAU_1080302	conserved exported protein of unknown function
AKAU_1080324	Porin Gram-negative type
AKAU_1080338	conserved exported protein of unknown function
AKAU_1080351	conserved exported protein of unknown function
AKAU_1080355	conserved exported protein of unknown function
AKAU_1080359	Substrate-binding region of ABC-type glycine betaine transport system
AKAU_1080368	Extracellular ligand-binding receptor
AKAU_1080379	conserved exported protein of unknown function
AKAU_1080381	RND family efflux transporter MFP subunit
AKAU_1080382	Outer membrane efflux protein
AKAU_1080383	conserved exported protein of unknown function
AKAU_1080393	Basic membrane lipoprotein
AKAU_1080407_dppA	dppA Periplasmic dipeptide transport protein
AKAU_1080411_acrE	acrE cytoplasmic membrane lipoprotein
AKAU_1080414	conserved exported protein of unknown function
AKAU_1080417	Transport-associated protein
AKAU_1080425	putative sugar-binding periplasmic protein
AKAU_1080432	Cupin 2 domain-containing protein
AKAU_1080437	Porin
AKAU_1080439	conserved exported protein of unknown function
AKAU_1080461	Outer membrane protein (Porin)
AKAU_1080484	Ribose ABC transporter substrate-binding protein
AKAU_1080491	TRAP dicarboxylate transporter subunit DctP
AKAU_1080492	putative DNA-binding protein with PD1-like DNA-binding motif
AKAU_1090014_tolB	tolB tolerance to colicins E2, E, A, and K, required for OM integrity
AKAU_1090015_pal	pal Outer membrane protein P6
AKAU_1090016	Tol-pal system protein YbgF
AKAU_1100006	conserved exported protein of unknown function
AKAU_1100014	conserved exported protein of unknown function
AKAU_1110002	conserved exported protein of unknown function
AKAU_1120004	putative endonuclease
AKAU_1120027	conserved membrane protein of unknown function
AKAU_1120028	Type IV secretion system family protein
AKAU_1120031	Type IV secretion system protein
AKAU_1140022	Extracellular solute-binding protein
AKAU_1140035	conserved exported protein of unknown function
AKAU_1140037	conserved exported protein of unknown function
AKAU_1140041	TonB-dependent siderophore receptor
AKAU_1160002	Copper resistance protein CopC
AKAU_1160003	conserved exported protein of unknown function
AKAU_1160004	conserved exported protein of unknown function
AKAU_1160023	Porin
AKAU_1160027	conserved exported protein of unknown function
AKAU_1160028	Porin
AKAU_1160029	conserved exported protein of unknown function
AKAU_1160031	Nitrate/sulfonate/bicarbonate ABC transporter periplasmic ligand-binding protein
AKAU_1170012	Type IV pilus secretin PilQ
AKAU_1170017	Outer membrane protein W
AKAU_1200006	Lipoprotein
AKAU_1200007	conserved exported protein of unknown function
AKAU_1210012_bamA	bamA Outer membrane protein assembly factor BamA
AKAU_1230005_fusA	fusA Fusaric acid resistance protein FusA
AKAU_1230045	exported protein of unknown function
AKAU_1230060_fliY	fliY cystine transporter subunit ; periplasmic-binding component of ABC superfamily
AKAU_1230063	conserved exported protein of unknown function
AKAU_1230067	conserved exported protein of unknown function
AKAU_1230068	conserved exported protein of unknown function
AKAU_1230070	putative lipoprotein
AKAU_1230075_osmB	osmB lipoprotein
AKAU_1230078	conserved exported protein of unknown function
AKAU_1230081	putative lipoprotein
AKAU_1230082	putative small secreted protein
AKAU_1230097	Extracellular solute-binding protein
AKAU_1250003	ABC-type sugar transport system, periplasmic component
AKAU_1250046	Porin
AKAU_1260003	conserved exported protein of unknown function
AKAU_1260004	Peptidase C39 bacteriocin processing
AKAU_1260005	putative double-glycine peptidase
AKAU_1260006	conserved exported protein of unknown function
AKAU_1260007	conserved exported protein of unknown function
AKAU_1260008	conserved exported protein of unknown function
AKAU_1260009	conserved exported protein of unknown function
AKAU_1270006	conserved exported protein of unknown function
AKAU_1270019	conserved exported protein of unknown function
AKAU_1270041	conserved exported protein of unknown function
AKAU_1270042	conserved exported protein of unknown function
AKAU_1270057	conserved exported protein of unknown function
AKAU_1270066	putative parvulin-type peptidyl-prolyl cis-trans isomerase
AKAU_1270076	SH3 type 3 domain-containing protein
AKAU_1270087_yceG	yceG putative conserved membrane associated protein
AKAU_1270092	Ankyrin
AKAU_1270093	conserved exported protein of unknown function
AKAU_1270097	putative lipoprotein
AKAU_1270099	PsiF repeat protein
AKAU_1270109	Polysaccharide export protein
AKAU_1270120	GDSL family lipase
AKAU_1270135	Porin
AKAU_1290015	conserved exported protein of unknown function
AKAU_1290017	conserved exported protein of unknown function
AKAU_1290018	conserved exported protein of unknown function
AKAU_1290019	Lytic transglycosylase
AKAU_1290022	conserved exported protein of unknown function
AKAU_1290037	conserved exported protein of unknown function
AKAU_1290044	conserved exported protein of unknown function
AKAU_1290062	conserved exported protein of unknown function
AKAU_1300015	conserved exported protein of unknown function
AKAU_1300018	Cytochrome c553
AKAU_1330029	Multicopper oxidase type 3
AKAU_1330031	conserved exported protein of unknown function
AKAU_1330034	conserved exported protein of unknown function
AKAU_1340007_potF	potF putrescine transporter subunit: periplasmic-binding component of ABC superfamily
AKAU_1350004	NMT1/THI5-like domain-containing protein
AKAU_1360008	TonB-dependent receptor
AKAU_1360017	Cupin
AKAU_1360028	Efflux transporter, outer membrane factor lipoprotein, NodT family
AKAU_1360035	Virulence factor family protein
AKAU_1360039	putative periplasmic or secreted lipoprotein
AKAU_1360052	Extracellular solute-binding protein family 5
AKAU_1360060	conserved exported protein of unknown function
AKAU_1370012_nlpD	nlpD lipoprotein precursor
AKAU_1370018	NMT1/THI5-like domain-containing protein
AKAU_1370057	conserved membrane protein of unknown function
AKAU_1370066	NLP/P60 protein
AKAU_1390019	ABC-type uncharacterized transport system, periplasmic component
AKAU_1390036	Import inner membrane translocase subunit Tim44
AKAU_1390039	conserved exported protein of unknown function
AKAU_1390040	Periplasmic solute-binding protein
AKAU_1390047_ansA	ansA putative L-asparaginase
AKAU_1390057	conserved exported protein of unknown function
AKAU_1390089	ABC transporter periplasmic binding protein, urea carboxylase region
AKAU_1390097_pcp	pcp Outer membrane lipoprotein pcp
AKAU_1390103	conserved exported protein of unknown function
AKAU_1390107	Peptidyl-prolyl cis-trans isomerase
AKAU_1390114	conserved exported protein of unknown function
AKAU_1390115	putative soluble lytic murein transglycosylase--like protein
AKAU_1400012	conserved exported protein of unknown function
AKAU_1400016	D-alanyl-D-alanine carboxypeptidase
AKAU_1410005	OmpC family outer membrane porin
AKAU_1410006	conserved exported protein of unknown function
AKAU_1410017	ABC-type nitrate/sulfonate/bicarbonate transport system, periplasmic component
AKAU_1410034	conserved exported protein of unknown function
AKAU_1440013	conserved exported protein of unknown function
AKAU_1440021	Outer membrane protein (Porin)
AKAU_1440024	conserved exported protein of unknown function
AKAU_1440028	conserved exported protein of unknown function
AKAU_1440052	conserved exported protein of unknown function
AKAU_1470004_actP	actP acetate transporter
AKAU_1470019	conserved exported protein of unknown function
AKAU_1470033	Cytochrome c family protein
AKAU_1480004	conserved exported protein of unknown function
AKAU_1480024	conserved exported protein of unknown function
AKAU_1480028	conserved exported protein of unknown function
AKAU_1480029	conserved exported protein of unknown function
AKAU_1480030	conserved exported protein of unknown function
AKAU_1480033_nocT	nocT Nopaline-binding periplasmic protein
AKAU_1500034	Extracellular ligand-binding receptor
AKAU_1500050	conserved exported protein of unknown function
AKAU_1560014	conserved exported protein of unknown function
AKAU_1560024	2-aminoethylphosphonate ABC transporter substrate-binding protein
AKAU_1570012	conserved exported protein of unknown function
AKAU_1570017	conserved exported protein of unknown function
AKAU_1570020	putative lipoprotein
AKAU_1570037	RND efflux system outer membrane lipoprotein
AKAU_1580004_gltI	gltI glutamate and aspartate transporter subunit ; periplasmic-binding component of ABC superfamily
AKAU_1580033_yggG	yggG putative peptidase
AKAU_1590007	conserved exported protein of unknown function
AKAU_1600004	conserved exported protein of unknown function
AKAU_1610017	conserved exported protein of unknown function
AKAU_1610018	conserved exported protein of unknown function
AKAU_1660007	conserved exported protein of unknown function
AKAU_1660027	ABC-type sugar transport system, periplasmic component
AKAU_1660028	TonB-dependent siderophore receptor
AKAU_1660063	conserved exported protein of unknown function
AKAU_1660065	conserved exported protein of unknown function
AKAU_1660071	Porin
AKAU_1680008	Fimbrial biogenesis outer membrane usher protein
AKAU_1680009_ecpD	ecpD periplasmic pilin chaperone
AKAU_1680011	putative fimbrial subunit
AKAU_1680012	putative fimbrial protein
AKAU_1680014_ecpD	ecpD periplasmic pilin chaperone
AKAU_1680015	putative fimbrial subunit
AKAU_1680027	conserved exported protein of unknown function
AKAU_1680031	conserved exported protein of unknown function
AKAU_1680033	conserved exported protein of unknown function
AKAU_1680043	Porin
AKAU_1680049	conserved exported protein of unknown function
AKAU_1680053	conserved exported protein of unknown function
AKAU_1680068	Porin
AKAU_1680069	putative phospholipid-binding protein
AKAU_1680087	Porin
AKAU_1690013	Porin
AKAU_1690015_argT	argT lysine/arginine/ornithine transporter subunit ; periplasmic-binding component of ABC superfamily
AKAU_1700017	conserved exported protein of unknown function
AKAU_1700047	conserved exported protein of unknown function
AKAU_1700049_argT	argT lysine/arginine/ornithine transporter subunit ; periplasmic-binding component of ABC superfamily
AKAU_1700054	Outer membrane protein (Porin)
AKAU_1710001	Cytochrome c553
AKAU_1710002	L-sorbosone dehydrogenase
AKAU_1710003_ansB	ansB L-asparaginase 2
AKAU_1710008_sbp	sbp sulfate transporter subunit ; periplasmic-binding component of ABC superfamily
AKAU_1710024	conserved exported protein of unknown function
AKAU_1710027	conserved exported protein of unknown function
AKAU_1710040	conserved exported protein of unknown function
AKAU_1710087	exported protein of unknown function
AKAU_1720006	conserved exported protein of unknown function
AKAU_1720050	Branched chain amino acid ABC transporter periplasmic ligand-binding protein
AKAU_1720051	conserved exported protein of unknown function
AKAU_1720066	putative transmembrane protein
AKAU_1760016	putative outer membrane lipoprotein
AKAU_1760037	conserved hypothetical protein; putative surface lipoprotein
AKAU_1760043	Outer membrane protein W
AKAU_1760049_potF	potF putrescine transporter subunit: periplasmic-binding component of ABC superfamily
AKAU_1760058	TPR repeat-containing protein
AKAU_1760067	RND efflux system outer membrane lipoprotein
AKAU_1760075	conserved exported protein of unknown function
AKAU_1760089	conserved exported protein of unknown function
AKAU_1760097	conserved exported protein of unknown function
AKAU_1760100	Periplasmic binding protein/LacI transcriptional regulator
AKAU_1770011	Sulfatase
AKAU_1770013_argT	argT lysine/arginine/ornithine transporter subunit ; periplasmic-binding component of ABC superfamily
AKAU_1770018	Alkyl hydroperoxide reductase/ Thiol specific antioxidant/ Mal allergen
AKAU_1770020	protein of unknown function
AKAU_1770027	conserved exported protein of unknown function
AKAU_1770037	ABC-type branched-chain amino acid transport system, periplasmic component
AKAU_1770044	Twin-arginine translocation pathway signal protein
AKAU_1770067	N-acetyltransferase GCN5
AKAU_1770068	conserved exported protein of unknown function
AKAU_1770084	conserved exported protein of unknown function
AKAU_1770088	conserved exported protein of unknown function
AKAU_1780014	Rare lipoprotein B
AKAU_1790001	conserved exported protein of unknown function
AKAU_1790006	TonB-dependent receptor plug
AKAU_1790012	Periplasmic binding protein
AKAU_1790030_yiaD	yiaD Inner membrane lipoprotein YiaD
AKAU_1790035	conserved exported protein of unknown function
AKAU_1790037	conserved exported protein of unknown function
AKAU_1790038	conserved exported protein of unknown function
AKAU_1790039	conserved exported protein of unknown function
AKAU_1800007	putative glutamate synthase
AKAU_1810007	Conjugal transfer protein TrbG/VirB9/CagX
AKAU_1810009	Lytic transglycosylase catalytic
AKAU_1810010	conserved exported protein of unknown function
AKAU_1810011	Lytic transglycosylase catalytic
AKAU_1810012	conserved exported protein of unknown function
AKAU_1810015	conserved exported protein of unknown function
AKAU_1810020	conserved exported protein of unknown function
AKAU_1810021	Allergen V5/Tpx-1-like protein
AKAU_1820004	Oxidoreductase molybdopterin binding protein
AKAU_1820016	TRAP transporter solute receptor TAXI family protein
AKAU_1860004	Cytochrome c family protein
AKAU_1860012	conserved exported protein of unknown function
AKAU_1860021	Myosin heavy chain
AKAU_1860040	conserved exported protein of unknown function
AKAU_1880017	conserved exported protein of unknown function
AKAU_1880029	Aminopeptidase N
AKAU_1930019	conserved exported protein of unknown function
AKAU_1930021	conserved exported protein of unknown function
AKAU_1930038	NHL repeat containing protein
AKAU_1930087	conserved exported protein of unknown function
AKAU_1930150_xylF	xylF D-xylose transporter subunit ; periplasmic-binding component of ABC superfamily
AKAU_1930159	conserved exported protein of unknown function
AKAU_1930162	Extracellular solute-binding protein
AKAU_1930174	Raf kinase inhibitor-like protein, YbhB/YbcL family
AKAU_1930181	conserved exported protein of unknown function
AKAU_1930182	conserved exported protein of unknown function
AKAU_1930207	Transport-associated protein
AKAU_1950005	conserved membrane protein of unknown function
AKAU_1970057	Phospholipase C
AKAU_1970059	conserved exported protein of unknown function
AKAU_1970063	ABC Fe3+-hydroxamate transporter, periplasmic ligand binding protein
AKAU_1970066	Porin
AKAU_1970067	Outer membrane protein (Porin)
AKAU_1970107	exported protein of unknown function
AKAU_1980014	Family 3 extracellular solute-binding protein
AKAU_2010014	conserved exported protein of unknown function
AKAU_2010023	conserved exported protein of unknown function
AKAU_2020014	conserved exported protein of unknown function
AKAU_2020025	conserved exported protein of unknown function
AKAU_2020027	Cu resistance protein CopC
AKAU_2020028	conserved exported protein of unknown function
AKAU_2020029	Multicopper oxidase type 3
AKAU_2020030	Outer membrane efflux protein
AKAU_2020031	conserved exported protein of unknown function
AKAU_2020032	putative exported protein
AKAU_2030012	exported protein of unknown function
AKAU_2050010	conserved exported protein of unknown function
AKAU_2070002	conserved exported protein of unknown function
AKAU_2090002	conserved exported protein of unknown function
AKAU_2110007	conserved exported protein of unknown function
AKAU_2110014	Porin
AKAU_2110016	conserved exported protein of unknown function
AKAU_2110021_pstS	pstS phosphate transporter subunit ; periplasmic-binding component of ABC superfamily
AKAU_2110029	conserved exported protein of unknown function
AKAU_2110030	conserved exported protein of unknown function
AKAU_2110043	putative lipoprotein
AKAU_2110051	conserved exported protein of unknown function
AKAU_2110071_ytfQ	ytfQ putative sugar transporter subunit: periplasmic-binding component of ABC superfamily
AKAU_2110082	conserved exported protein of unknown function
AKAU_2130005	putative outer membrane porin
AKAU_2130019	conserved exported protein of unknown function
AKAU_2130026	Porin
AKAU_2130037	conserved membrane protein of unknown function
AKAU_2130062	conserved exported protein of unknown function
AKAU_2130078	Alpha/beta hydrolase
AKAU_2140011	Periplasmic component of amino acid ABC-type transporter/signal transduction system
AKAU_2170008	Peptidase M48 Ste24p
AKAU_2180004	conserved exported protein of unknown function
AKAU_2180017	conserved exported protein of unknown function
AKAU_2190011	conserved exported protein of unknown function
AKAU_2240004	Twin-arginine translocation pathway signal 2
AKAU_2240006	conserved exported protein of unknown function
AKAU_2250002	conserved exported protein of unknown function
AKAU_2250004	Twin-arginine translocation pathway signal 2
AKAU_2270026	conserved exported protein of unknown function
AKAU_2270045	CHRD domain-containing protein
AKAU_2270053	conserved exported protein of unknown function
AKAU_2280008	conserved exported protein of unknown function
AKAU_2280009	NMT1/THI5-like domain-containing protein
AKAU_2280017	conserved exported protein of unknown function
AKAU_2280018	conserved exported protein of unknown function
AKAU_2280048	GDSL family lipase
AKAU_2280068	conserved exported protein of unknown function
AKAU_2290004	conserved exported protein of unknown function
AKAU_2290005	conserved exported protein of unknown function
AKAU_2290010	putative epoxide hydrolase
AKAU_2290014	putative phospholipid-binding protein
AKAU_2290022	conserved exported protein of unknown function
AKAU_2290024	conserved exported protein of unknown function
AKAU_2300001	conserved exported protein of unknown function
AKAU_2300002	conserved exported protein of unknown function
AKAU_2310001	conserved exported protein of unknown function
AKAU_2310002	conserved exported protein of unknown function
AKAU_2330002	ABC-type sugar transport system, periplasmic component
AKAU_2330005	ABC-type metal ion transport system, periplasmic component/surface adhesin
AKAU_2340011	ABC-type proline/glycine betaine transport system, periplasmic component
AKAU_2390008	Cytochrome c oxidase family protein
AKAU_2400004	ABC sugar transporter periplasmic ligand binding protein
AKAU_2400009	conserved exported protein of unknown function
AKAU_2400011	Outer membrane protein V
AKAU_2400012	OmpC family outer membrane porin
AKAU_2400018	conserved exported protein of unknown function
AKAU_2400020	Protein involved in meta-pathway of phenol degradation
AKAU_2400022	conserved exported protein of unknown function
AKAU_2400030	conserved exported protein of unknown function
AKAU_2400031	conserved exported protein of unknown function
AKAU_2400032	conserved exported protein of unknown function
AKAU_2410002	conserved exported protein of unknown function
AKAU_2410005	Cytochrome b562
AKAU_2430005	Periplasmic-binding protein/LacI transcriptional regulator
AKAU_2430013	ABC sugar transporter, periplasmic ligand binding protein
AKAU_2440004	Lipocalin family protein
AKAU_2440018	ABC-type sugar transport system, periplasmic component
AKAU_2440048	conserved exported protein of unknown function
AKAU_2440049_gltI	gltI glutamate and aspartate transporter subunit ; periplasmic-binding component of ABC superfamily
AKAU_2440053	ABC proline/glycine betaine transporter, periplasmic ligand binding protein
AKAU_2450025_argT	argT lysine/arginine/ornithine transporter subunit ; periplasmic-binding component of ABC superfamily
AKAU_2450035	conserved exported protein of unknown function
AKAU_2450047	Choline ABC transporter periplasmic binding protein
AKAU_2450054	conserved exported protein of unknown function
AKAU_2450056	Rhamnose ABC transporter, rhamnose-binding protein
AKAU_2450077	CDP-diacylglycerol diphosphatase
AKAU_2450089	conserved exported protein of unknown function
AKAU_2450101_potF	potF putrescine transporter subunit: periplasmic-binding component of ABC superfamily
AKAU_2450105	conserved exported protein of unknown function
AKAU_2450124	conserved exported protein of unknown function
AKAU_2450130	Monosaccharide-transporting ATPase
AKAU_2460010	Periplasmic binding protein/LacI transcriptional regulator
AKAU_2470011	OmpA/MotB domain-containing protein
AKAU_2480012	Extracellular ligand-binding receptor
AKAU_2480016	conserved exported protein of unknown function
AKAU_2480029_rbsB	rbsB D-ribose transporter subunit ; periplasmic-binding compoent of ABC superfamily
AKAU_2480062	RND efflux system outer membrane lipoprotein
AKAU_2520016	conserved exported protein of unknown function
AKAU_2520024	conserved exported protein of unknown function
AKAU_2520030	conserved exported protein of unknown function
AKAU_2520041	conserved exported protein of unknown function
AKAU_2530006	conserved exported protein of unknown function
AKAU_2530051	Outer membrane protein (Porin)
AKAU_2530054	conserved exported protein of unknown function
AKAU_2540002	Lysophospholipase L1-like esterase
AKAU_2540013	conserved exported protein of unknown function
AKAU_2540021	conserved exported protein of unknown function
AKAU_2540025	putative lipoprotein
AKAU_2540026	Lipoprotein
AKAU_2540027	exported protein of unknown function
AKAU_2540028	Outer membrane protein W
AKAU_2540035	conserved exported protein of unknown function
AKAU_2540060	Soluble lytic murein transglycosylase-like protein
AKAU_2560005	conserved exported protein of unknown function
AKAU_2560012	conserved exported protein of unknown function
AKAU_2560024	ThiJ/PfpI domain-containing protein
AKAU_2560036	conserved exported protein of unknown function
AKAU_2560063	conserved exported protein of unknown function
AKAU_2570013	putative epoxide hydrolase
AKAU_2570028	Porin
AKAU_2570034	Periplasmic binding protein/LacI transcriptional regulator
AKAU_2570040	Alpha/beta hydrolase domain-containing protein
AKAU_2570050	Beta-galactosidase/beta-glucuronidase
AKAU_2570057	conserved exported protein of unknown function
AKAU_2570068	exported protein of unknown function
AKAU_2570081	conserved exported protein of unknown function
AKAU_2570097	Enoyl-CoA hydratase/carnithine racemase (fragment)
AKAU_2570100	conserved exported protein of unknown function
AKAU_2570115	conserved exported protein of unknown function
AKAU_2570130	conserved exported protein of unknown function
AKAU_2570136	Multicopper oxidase, type 3
AKAU_2570137	Multicopper oxidase, type 3
AKAU_2570138	conserved exported protein of unknown function
AKAU_2570139	Transmembrane protein
AKAU_2570140	Signal peptide protein
AKAU_2570141	conserved exported protein of unknown function
AKAU_2570142	Cytochrome c
AKAU_2570143	Lytic transglycosylase, catalytic
AKAU_2570147	Sco1/SenC family protein
AKAU_2570161	Outer membrane protein (Porin)
AKAU_2570162	ABC-type nitrate/sulfonate/bicarbonate transport system, periplasmic component
AKAU_2570183	putative arginine/ornithine binding protein (ABC superfamily, peri_bind)(artI, aotJ)
AKAU_2570200	Porin
AKAU_2570205	conserved exported protein of unknown function
AKAU_2570224_argT	argT lysine/arginine/ornithine transporter subunit ; periplasmic-binding component of ABC superfamily
AKAU_2570232	Extracellular solute-binding protein
AKAU_2570244_htxB	htxB putative phosphite transport system-binding protein HtxB
AKAU_2570253	Cache type 2 domain-containing protein
AKAU_2570265	Molybdopterin oxidoreductase Fe4S4 region
AKAU_2580007	conserved exported protein of unknown function
AKAU_2580011_metQ	metQ putative D-methionine-binding lipoprotein MetQ
AKAU_2580012_ssuA	ssuA alkanesulfonate transport protein (ABC superfamily, peri_bind)
AKAU_2580013	conserved exported protein of unknown function
AKAU_2580015	conserved exported protein of unknown function
AKAU_2590017	Choline ABC transporter periplasmic binding protein
AKAU_2590020	Choline ABC transporter, periplasmic binding protein
AKAU_2590025	Substrate-binding region of ABC-type glycine betaine transport system
AKAU_2610010	Peptidase M23
AKAU_2610012	conserved exported protein of unknown function
AKAU_2610020	conserved exported protein of unknown function
AKAU_2610050	Serine protease (modular protein)
AKAU_2620002_pstS	pstS phosphate transporter subunit ; periplasmic-binding component of ABC superfamily
AKAU_2620006_pal	pal Peptidoglycan-associated lipoprotein
AKAU_2650012	exported protein of unknown function
AKAU_2650022	conserved exported protein of unknown function
AKAU_2650027	Protozoan/cyanobacterial globin family protein
AKAU_2650028	conserved exported protein of unknown function
AKAU_2650040	putative cytochrome c1 signal peptide protein
AKAU_2660008	conserved exported protein of unknown function
AKAU_2660036	conserved exported protein of unknown function
AKAU_2660047_gltI	gltI glutamate and aspartate transporter subunit ; periplasmic-binding component of ABC superfamily
AKAU_2660055	conserved exported protein of unknown function
AKAU_2660059	Membrane-bound metallopeptidase
AKAU_2690010	conserved exported protein of unknown function
AKAU_2690021	Branched chain amino acid ABC transporter substrate-binding protein
AKAU_2690024	putative transmembrane protein
AKAU_2700014	conserved exported protein of unknown function
AKAU_2700020	conserved exported protein of unknown function
AKAU_2700048	conserved exported protein of unknown function
AKAU_2710009	OmpA/MotB domain-containing protein
AKAU_2710018	L-sorbosone dehydrogenase
AKAU_2710019	conserved exported protein of unknown function
AKAU_2710020	putative AttH
AKAU_2730003_phnD	phnD phosphonate/organophosphate ester transporter subunit ; periplasmic binding component of ABC superfamily
AKAU_2730008	conserved exported protein of unknown function
AKAU_2730011	putative double-glycine peptidase
AKAU_2730012	conserved exported protein of unknown function
AKAU_2730017	conserved exported protein of unknown function
AKAU_2730018	conserved exported protein of unknown function
AKAU_2770046	High-potential iron-sulfur protein
AKAU_2780010	conserved exported protein of unknown function
AKAU_2780011	conserved exported protein of unknown function
AKAU_2780018	Periplasmic binding protein/LacI transcriptional regulator
AKAU_2780024	Alpha/beta hydrolase fold protein
AKAU_2780031_sodF	sodF Superoxide dismutase [Fe-Zn] 1
AKAU_2780034	conserved exported protein of unknown function
AKAU_2800002	exported protein of unknown function
AKAU_2800019	conserved exported protein of unknown function
AKAU_2820012	HdeA protein
AKAU_2820020	Porin
AKAU_2820026	conserved exported protein of unknown function
AKAU_2820035	RND efflux system outer membrane lipoprotein
AKAU_2820047	conserved exported protein of unknown function
AKAU_2820067	Porin Gram-negative type
AKAU_2820068	putative periplasmic or secreted lipoprotein
AKAU_2820070	putative signal transduction protein containing sensor and EAL domains
AKAU_2820073	conserved exported protein of unknown function
AKAU_2820074	conserved exported protein of unknown function
AKAU_2820076	conserved exported protein of unknown function
AKAU_2820077_aapJ	aapJ General L-amino acid-binding periplasmic protein AapJ
AKAU_2820079	conserved exported protein of unknown function
AKAU_2820083	conserved exported protein of unknown function
AKAU_2820094	conserved exported protein of unknown function
AKAU_2820108	conserved exported protein of unknown function
AKAU_2820120	conserved exported protein of unknown function
AKAU_2820124_argT	argT lysine/arginine/ornithine transporter subunit ; periplasmic-binding component of ABC superfamily
AKAU_2820131	conserved exported protein of unknown function
AKAU_2820140	conserved exported protein of unknown function
AKAU_2820153	conserved exported protein of unknown function
AKAU_2830006	Porin
AKAU_2840005	conserved exported protein of unknown function
AKAU_2840006	conserved exported protein of unknown function
AKAU_2840012_creA	creA conserved hypothetical protein
AKAU_2840018	Na+/H+ antiporter NhaD-like permease
AKAU_2840046	Sigma E regulatory protein, MucB/RseB
AKAU_2840047	putative periplasmic serine endoprotease DegP-like
AKAU_2840070	conserved exported protein of unknown function
AKAU_2840071	SCO1/SenC/PrrC protein
AKAU_2840083	Lytic transglycosylase
AKAU_2840094_pstS	pstS phosphate transporter subunit ; periplasmic-binding component of ABC superfamily
AKAU_2840116	conserved exported protein of unknown function
AKAU_2840119	conserved exported protein of unknown function
AKAU_2840120_ygeR	ygeR Uncharacterized lipoprotein YgeR
AKAU_2840123	Acid phosphatase
AKAU_2840127	conserved exported protein of unknown function
AKAU_2840129_gltI	gltI Glutamate/aspartate periplasmic-binding protein
AKAU_2840153	Carbohydrate ABC transporter periplasmic sugar-binding protein
AKAU_2870004	Signal peptide protein
AKAU_2870011	conserved exported protein of unknown function
AKAU_2870018	conserved exported protein of unknown function
AKAU_2870019	conserved exported protein of unknown function
AKAU_2870022	exported protein of unknown function
AKAU_2870037	ABC-type dipeptide transport system, periplasmic component
AKAU_2870051	Porin
AKAU_2870052	Outer membrane protein (Porin)
AKAU_2870057	Cupin
AKAU_2870060	conserved exported protein of unknown function
AKAU_2870064	conserved exported protein of unknown function
AKAU_2870073	Extracellular solute-binding protein
AKAU_2870080	Extracellular ligand-binding receptor
AKAU_2870113	conserved exported protein of unknown function
AKAU_2880002	YceI family protein
AKAU_2880003	conserved exported protein of unknown function
AKAU_2880009	conserved exported protein of unknown function
AKAU_2900001	NHL repeat containing protein
AKAU_2910003_cycA	cycA Cytochrome c4
AKAU_2920001	Blue (Type 1) copper domain-containing protein
AKAU_2920002	Outer membrane-like protein
AKAU_2940005	Porin
AKAU_2940010_ftsL	ftsL Cell division protein FtsL
AKAU_2940045	CNP1-like family
AKAU_2940061	Outer membrane lipoprotein
AKAU_2940070	Redoxin domain-containing protein
KAUv1_2940082_araF	araF L-arabinose transporter subunit ; periplasmic-binding component of ABC superfamily
AKAU_3010002	conserved exported protein of unknown function
AKAU_3020004	conserved exported protein of unknown function
AKAU_3020005	conserved exported protein of unknown function
AKAU_3020006	conserved exported protein of unknown function
AKAU_3020010	putative cytochrome C6
AKAU_3020026	Alpha/beta hydrolase family protein
AKAU_3020051	ABC transporter substrate-binding protein
AKAU_3020053	Outer membrane protein (Porin)
AKAU_3020058	NMT1/THI5 like domain-containing protein
AKAU_3020063	NMT1/THI5 like domain-containing protein
AKAU_3020075	Extracellular solute-binding protein
AKAU_3020088_gltI	gltI glutamate/aspartate transport protein (ABC superfamily, peri_bind)
AKAU_3030003	conserved exported protein of unknown function
AKAU_3040016	conserved exported protein of unknown function
AKAU_3040017	exported protein of unknown function
AKAU_3050010_bamA	bamA Outer membrane protein assembly factor BamA
AKAU_3050064	conserved exported protein of unknown function
AKAU_3050065	conserved exported protein of unknown function
AKAU_3050067	Porin
AKAU_3050071	conserved exported protein of unknown function
AKAU_3070002	conserved exported protein of unknown function
AKAU_3070004	conserved membrane protein of unknown function
AKAU_3070014	conserved exported protein of unknown function
AKAU_3130024	putative Killer protein
AKAU_3130040	Type IV secretion system protein
AKAU_3140010	protein of unknown function
AKAU_3140011	conserved exported protein of unknown function
AKAU_3140012_flgH	flgH Flagellar L-ring protein
AKAU_3140016	conserved exported protein of unknown function
AKAU_3140017	conserved exported protein of unknown function
AKAU_3140030	VacJ family lipoprotein
AKAU_3140031	ABC-type transport system involved in resistance to organic solvents, auxiliary component
AKAU_3140058_petC	petC Cytochrome c1
AKAU_3190007	MltA-interacting MipA family protein
AKAU_3190011	Extracellular solute-binding protein
AKAU_3190012	RND efflux system outer membrane lipoprotein
AKAU_3190016	conserved exported protein of unknown function
AKAU_3190019	conserved exported protein of unknown function
AKAU_3190027	putative epoxide hydrolase
AKAU_3190037	putative peptidoglycan-binding LysM
AKAU_3190042	Amino acid ABC transporter substrate-binding protein
AKAU_3190046	conserved exported protein of unknown function
AKAU_3190050_acrA	acrA multidrug efflux system
AKAU_3190060	Sulfite oxidase-like oxidoreductase
AKAU_3190061	Cytochrome c
AKAU_3190066	Nitrate/sulfonate/bicarbonate ABC transporter periplasmic ligand-binding protein
AKAU_3190079_fcuA	fcuA Ferrichrome receptor FcuA
AKAU_3190087	Alpha/beta hydrolase fold protein
AKAU_3190109	Pentapeptide MXKDX repeat protein
AKAU_3190120	Extracellular ligand-binding receptor
AKAU_3190124	MltA-interacting MipA family protein
AKAU_3190156	PEBP family protein
AKAU_3190170_cpo	cpo Non-heme chloroperoxidase
AKAU_3190177	conserved exported protein of unknown function
AKAU_3190179	conserved exported protein of unknown function
AKAU_3200004_oppA	oppA oligopeptide transporter subunit ; periplasmic-binding component of ABC superfamily
AKAU_3200009	Outer membrane porin, OprD family
AKAU_3230008	conserved exported protein of unknown function
AKAU_3230014	conserved exported protein of unknown function
AKAU_3250004	conserved exported protein of unknown function
AKAU_3250007	conserved exported protein of unknown function
AKAU_3280002	Extracellular ligand-binding receptor
AKAU_3280021	conserved exported protein of unknown function
AKAU_3280023	Blue (Type1) copper domain-containing protein
AKAU_3280024	Outer membrane-like protein
AKAU_3280038	RND efflux system outer membrane lipoprotein
AKAU_3290003	conserved protein of unknown function
AKAU_3290004	conserved exported protein of unknown function
AKAU_3300006	Methionine-R-sulfoxide reductase
AKAU_3300013	conserved exported protein of unknown function
AKAU_3300016	Extracellular solute-binding protein

## Sheet: Table S4
Table S4. List of predicted type 3 effector proteins
Locus_tag	Description/Annotation
AKAU_120036	Flagellar hook-length control protein [Burkholderia terrae BS001]
AKAU_120069	TPR repeat-containing protein [Burkholderia terrae BS001]
AKAU_1560012	Peptidase S10 serine carboxypeptidase [Burkholderia terrae BS001]
AKAU_2450102|potG	putrescine transporter subunit: ATP-binding component of ABC superfamily [Burkholderia terrae BS001]
AKAU_460030	conserved protein of unknown function [Burkholderia terrae BS001]
AKAU_790024	Flagellar hook-associated protein 2 [Burkholderia terrae BS001]
AKAU_920084	putative transcriptional regulator [Burkholderia terrae BS001]
AKAU_540179	conserved exported protein of unknown function [Burkholderia terrae BS001]
AKAU_2280032|murI	Glutamate racemase [Burkholderia terrae BS001]
AKAU_790023|fliC	Flagellin [Burkholderia terrae BS001]
AKAU_1480021	conserved membrane protein of unknown function [Burkholderia terrae BS001]
AKAU_80005	putative glutamine amidotransferase [Burkholderia terrae BS001]
AKAU_810006	putative enzyme [Burkholderia terrae BS001]
AKAU_1740004|ppc	Phosphoenolpyruvate carboxylase [Burkholderia terrae BS001]
AKAU_3050047	protein of unknown function [Burkholderia terrae BS001]
AKAU_970028	conserved protein of unknown function [Burkholderia terrae BS001]
AKAU_2870086	Alpha/beta hydrolase fold protein [Burkholderia terrae BS001]
AKAU_150007	Glycoside hydrolase family protein [Burkholderia terrae BS001]
AKAU_3230007	conserved membrane protein of unknown function [Burkholderia terrae BS001]
AKAU_1080472|shiA	Shikimate transporter [Burkholderia terrae BS001]
AKAU_160027|emrA	multidrug efflux system [Burkholderia terrae BS001]
AKAU_2920054	protein of unknown function [Burkholderia terrae BS001]
AKAU_760002	conserved protein of unknown function [Burkholderia terrae BS001]
AKAU_1080418	Major facilitator superfamily protein [Burkholderia terrae BS001]
AKAU_120016|flgG	flagellar component of cell-distal portion of basal-body rod [Burkholderia terrae BS001]
AKAU_2270025	putative Diguanylate cyclase [Burkholderia terrae BS001]
AKAU_760284|linC	2,5-dichloro-2,5-cyclohexadiene-1,4-diol dehydrogenase [Burkholderia terrae BS001]
AKAU_1750003	Phospholipase D/transphosphatidylase [Burkholderia terrae BS001]
AKAU_1720010|ybdL	methionine aminotransferase, PLP-dependent [Burkholderia terrae BS001]
AKAU_1330030	exported protein of unknown function [Burkholderia terrae BS001]
AKAU_3250027	protein of unknown function [Burkholderia terrae BS001]
AKAU_3250008	conserved protein of unknown function [Burkholderia terrae BS001]
AKAU_3050010|bamA	Outer membrane protein assembly factor BamA [Burkholderia terrae BS001]
AKAU_2540030|ydeR	Uncharacterized MFS-type transporter YdeR [Burkholderia terrae BS001]
AKAU_510019|ydeR	Uncharacterized MFS-type transporter YdeR [Burkholderia terrae BS001]
AKAU_1080331	conserved protein of unknown function [Burkholderia terrae BS001]
AKAU_2570231	Binding-protein-dependent transport system inner membrane protein [Burkholderia terrae BS001]
AKAU_1780009	Hemagglutinin-like protein [Burkholderia terrae BS001]
AKAU_1440047	Pyrrolo-quinoline quinone [Burkholderia terrae BS001]
AKAU_580083	Gluconate 2-dehydrogenase [Burkholderia terrae BS001]
AKAU_590042	conserved exported protein of unknown function [Burkholderia terrae BS001]
AKAU_290007	protein of unknown function [Burkholderia terrae BS001]
AKAU_520029	exported protein of unknown function [Burkholderia terrae BS001]
AKAU_1680026	conserved exported protein of unknown function [Burkholderia terrae BS001]
AKAU_2840136	conserved membrane protein of unknown function [Burkholderia terrae BS001]
AKAU_360016	conserved membrane protein of unknown function [Burkholderia terrae BS001]
AKAU_1290032	conserved protein of unknown function [Burkholderia terrae BS001]
AKAU_760257	putative racemase [Burkholderia terrae BS001]
AKAU_1080424	Sugar ABC transporter permease [Burkholderia terrae BS001]
AKAU_920034	Short-chain dehydrogenase/reductase SDR [Burkholderia terrae BS001]
AKAU_1650003	protein of unknown function [Burkholderia terrae BS001]
AKAU_2920096	GreA/GreB family elongation factor [Burkholderia terrae BS001]
AKAU_920044	4-hydroxyphenylacetate transporter [Burkholderia terrae BS001]
AKAU_160098	protein of unknown function [Burkholderia terrae BS001]
AKAU_1970058	Cytochrome c peroxidase [Burkholderia terrae BS001]
AKAU_100011	conserved protein of unknown function [Burkholderia terrae BS001]
AKAU_1250097	conserved protein of unknown function [Burkholderia terrae BS001]
AKAU_580078	conserved protein of unknown function [Burkholderia terrae BS001]
AKAU_120024|flgK	Flagellar hook-associated protein FlgK [Burkholderia terrae BS001]
AKAU_930050	Metallophosphoesterase [Burkholderia terrae BS001]
AKAU_580070	putative transport protein (MFS superfamily) [Burkholderia terrae BS001]
AKAU_1760050|potG	putrescine transporter subunit: ATP-binding component of ABC superfamily [Burkholderia terrae BS001]
AKAU_1580020|tyrS	tyrosyl-tRNA synthetase [Burkholderia terrae BS001]
AKAU_1710074	conserved exported protein of unknown function [Burkholderia terrae BS001]
AKAU_3280036	Multidrug resistance efflux pump [Burkholderia terrae BS001]
AKAU_3190080	protein of unknown function [Burkholderia terrae BS001]
AKAU_2690003	AraC family transcriptional regulator [Burkholderia terrae BS001]
AKAU_1250079	Formylmethanofuran dehydrogenase subunit B [Burkholderia terrae BS001]
AKAU_260020	protein of unknown function [Burkholderia terrae BS001]
AKAU_1880007	LysR family transcriptional regulator [Burkholderia terrae BS001]
AKAU_2030012	exported protein of unknown function [Burkholderia terrae BS001]
AKAU_2110026	putative alkylsulfatase (AtsK) [Burkholderia terrae BS001]
AKAU_2280047|cimH	Citrate/malate transporter [Burkholderia terrae BS001]
AKAU_1160010	Major facilitator transporter [Burkholderia terrae BS001]
AKAU_1140041	TonB-dependent siderophore receptor [Burkholderia terrae BS001]
AKAU_3240025	conserved exported protein of unknown function [Burkholderia terrae BS001]
AKAU_1770012|aslB	regulator of arylsulfatase activity [Burkholderia terrae BS001]
AKAU_720057	conserved protein of unknown function [Burkholderia terrae BS001]
AKAU_1230044|plcN	Non-hemolytic phospholipase C [Burkholderia terrae BS001]
AKAU_540132	AraC family transcriptional regulator [Burkholderia terrae BS001]
AKAU_2490016	Diguanylate cyclase [Burkholderia terrae BS001]
AKAU_2770024	Diguanylate cyclase [Burkholderia terrae BS001]
AKAU_2770035	protein of unknown function [Burkholderia terrae BS001]
AKAU_2770009	protein of unknown function [Burkholderia terrae BS001]
AKAU_1360002	Cyclic peptide transporter [Burkholderia terrae BS001]
AKAU_1930053	conserved protein of unknown function [Burkholderia terrae BS001]
AKAU_1690022|phnG	carbon-phosphorus lyase complex subunit [Burkholderia terrae BS001]
AKAU_1000040	conserved protein of unknown function [Burkholderia terrae BS001]
AKAU_1270030	Acetylornithine deacetylase ArgE [Burkholderia terrae BS001]
AKAU_1570016|fadD	acyl-CoA synthetase (long-chain-fatty-acid--CoA ligase) [Burkholderia terrae BS001]
AKAU_1760063|mrcA	Penicillin-binding protein 1A [Includes: Penicillin-insensitive transglycosylase ; Penicillin-sensitive transpeptidase] [Burkholderia terrae BS001]
AKAU_220043|lipB	Octanoyltransferase [Burkholderia terrae BS001]
AKAU_2410038	Taurine dioxygenase [Burkholderia terrae BS001]
AKAU_2450110	Major facilitator transporter [Burkholderia terrae BS001]
AKAU_2570045	Major facilitator superfamily protein [Burkholderia terrae BS001]
AKAU_340007	protein of unknown function [Burkholderia terrae BS001]
AKAU_790232|ynfM	Inner membrane transport protein YnfM [Burkholderia terrae BS001]
AKAU_1390082|cyoD	cytochrome o ubiquinol oxidase subunit IV [Burkholderia terrae BS001]
AKAU_1170003|yedZ	Sulfoxide reductase heme-binding subunit YedZ [Burkholderia terrae BS001]
AKAU_120013|flgD	Flagellar basal body rod modification protein [Burkholderia terrae BS001]
AKAU_540182	conserved protein of unknown function [Burkholderia terrae BS001]
AKAU_1230112|argA	Amino-acid acetyltransferase [Burkholderia terrae BS001]
AKAU_650002|tibC	Glycosyltransferase TibC [Burkholderia terrae BS001]
AKAU_3300015|bglB	Beta-glucosidase B [Burkholderia terrae BS001]
AKAU_1930131|pyrB	aspartate carbamoyltransferase, catalytic subunit [Burkholderia terrae BS001]
AKAU_1930161	Binding-protein-dependent transport systems inner membrane component [Burkholderia terrae BS001]
AKAU_930019|fliC	Flagellin [Burkholderia terrae BS001]
AKAU_110153|fliC	Flagellin [Burkholderia terrae BS001]
AKAU_1150001	Major facilitator transporter [Burkholderia terrae BS001]
AKAU_1010063	conserved protein of unknown function [Burkholderia terrae BS001]
AKAU_830019	putative branched-chain amino acid permease protein (ABC superfamily, membrane) [Burkholderia terrae BS001]
AKAU_1700028|yebQ	putative transporter; MFS superfamily [Burkholderia terrae BS001]
AKAU_2280078	Cytosine/purines uracil thiamine allantoin permease [Burkholderia terrae BS001]
AKAU_3050035	Fatty acid desaturase [Burkholderia terrae BS001]
AKAU_80012	Cation diffusion facilitator family transporter [Burkholderia terrae BS001]
AKAU_1590011	Glutathione S-transferase [Burkholderia terrae BS001]
AKAU_3160008	conserved protein of unknown function [Burkholderia terrae BS001]
AKAU_790264	conserved protein of unknown function [Burkholderia terrae BS001]
AKAU_780039	OsmC family protein (fragment) [Burkholderia terrae BS001]
AKAU_580009	conserved protein of unknown function [Burkholderia terrae BS001]
AKAU_520052	AraC family transcriptional regulator [Burkholderia terrae BS001]
AKAU_2660023	putative permease (MFS superfamily) [Burkholderia terrae BS001]
AKAU_1610003	Zinc finger CDGSH-type domain containing protein [Burkholderia terrae BS001]
AKAU_2550001	Porin [Burkholderia terrae BS001]
AKAU_2820104	Secretion protein HlyD family protein [Burkholderia terrae BS001]
AKAU_2820142	putative membrane protein [Burkholderia terrae BS001]
AKAU_680002	protein of unknown function [Burkholderia terrae BS001]
AKAU_2130015	MarR family transcriptional regulator [Burkholderia terrae BS001]
AKAU_560012	conserved protein of unknown function [Burkholderia terrae BS001]
AKAU_920144	putative cytochrome b-561 protein [Burkholderia terrae BS001]
AKAU_1080291	N-acetyltransferase GCN5 [Burkholderia terrae BS001]
AKAU_1930176|zwf	Glucose-6-phosphate 1-dehydrogenase [Burkholderia terrae BS001]
AKAU_2050003	protein of unknown function [Burkholderia terrae BS001]
AKAU_2940079	2-keto-3-deoxy-galactonokinase [Burkholderia terrae BS001]
AKAU_1080006	Cytochrome B561 [Burkholderia terrae BS001]
AKAU_750020|azoR	FMN-dependent NADH-azoreductase [Burkholderia terrae BS001]
AKAU_1760079	conserved membrane protein of unknown function [Burkholderia terrae BS001]
AKAU_500008|mdtD	putative multidrug resistance protein MdtD [Burkholderia terrae BS001]
AKAU_760156	conserved protein of unknown function [Burkholderia terrae BS001]
AKAU_2570064	putative transport protein (MFS superfamily) [Burkholderia terrae BS001]
AKAU_3050016	protein of unknown function [Burkholderia terrae BS001]
AKAU_930072	conserved protein of unknown function [Burkholderia terrae BS001]
AKAU_3050011	protein of unknown function [Burkholderia terrae BS001]
AKAU_760286	Major facilitator superfamily metabolite/H(+) symporter [Burkholderia terrae BS001]
AKAU_3010006	Beta-lactamase domain-containing protein [Burkholderia terrae BS001]
AKAU_1880020|cimH	Citrate/malate transporter [Burkholderia terrae BS001]
AKAU_920028	conserved protein of unknown function [Burkholderia terrae BS001]
AKAU_1770091	Aspartate/tyrosine/aromatic aminotransferase [Burkholderia terrae BS001]
AKAU_1930147	Methyl-accepting chemotaxis sensory transducer [Burkholderia terrae BS001]
AKAU_2570116|yfcG	Disulfide-bond oxidoreductase YfcG [Burkholderia terrae BS001]
AKAU_2820015	Isochorismatase hydrolase [Burkholderia terrae BS001]
AKAU_540171|cyoD	cytochrome o ubiquinol oxidase subunit IV [Burkholderia terrae BS001]
AKAU_1120034	conserved protein of unknown function [Burkholderia terrae BS001]
AKAU_760130	PRC-barrel domain-containing protein [Burkholderia terrae BS001]
AKAU_2570199	conserved membrane protein of unknown function [Burkholderia terrae BS001]
AKAU_540131	conserved protein of unknown function [Burkholderia terrae BS001]
AKAU_1970068|shiA	Shikimate transporter [Burkholderia terrae BS001]
AKAU_1160009	GntR family transcriptional regulator [Burkholderia terrae BS001]
AKAU_530033	conserved protein of unknown function [Burkholderia terrae BS001]
AKAU_540115	3-hydroxyisobutyrate dehydrogenase [Burkholderia terrae BS001]
AKAU_500089	TPR repeat-containing protein [Burkholderia terrae BS001]
AKAU_2590007|epsA	EPS I polysaccharide export outer membrane protein EpsA [Burkholderia terrae BS001]
AKAU_570007	Histidine kinase [Burkholderia terrae BS001]
AKAU_540189	Type III secretion protein HrpB1/HrpK [Burkholderia terrae BS001]
AKAU_360065	Pentapeptide repeat-containing protein [Burkholderia terrae BS001]
AKAU_590021	Binding-protein-dependent transport systems inner membrane component [Burkholderia terrae BS001]
AKAU_220084|can	carbonic anhydrase [Burkholderia terrae BS001]
AKAU_580062|apt	Adenine phosphoribosyltransferase [Burkholderia terrae BS001]
AKAU_910010	protein of unknown function [Burkholderia terrae BS001]
AKAU_1200002	protein of unknown function [Burkholderia terrae BS001]
AKAU_2350011|cpo	Non-heme chloroperoxidase [Burkholderia terrae BS001]
AKAU_720075	protein of unknown function [Burkholderia terrae BS001]
AKAU_2130084	Major facilitator superfamily protein [Burkholderia terrae BS001]
AKAU_1030025	conserved protein of unknown function [Burkholderia terrae BS001]
AKAU_790261|ytfR	putative sugar transporter subunit: ATP-binding component of ABC superfamily [Burkholderia terrae BS001]
AKAU_2880007|pqiB	paraquat-inducible protein [Burkholderia terrae BS001]
AKAU_1080430	Transcriptional regulator [Burkholderia terrae BS001]
AKAU_2270041	protein of unknown function [Burkholderia terrae BS001]
AKAU_2450107|puuB	gamma-Glu-putrescine oxidase, FAD/NAD(P)-binding [Burkholderia terrae BS001]
AKAU_40007	Ohr subfamily peroxiredoxin [Burkholderia terrae BS001]
AKAU_3190013	RND family efflux transporter MFP subunit [Burkholderia terrae BS001]
AKAU_3130003	putative lipoprotein [Burkholderia terrae BS001]
AKAU_1000056	Major facilitator transporter [Burkholderia terrae BS001]
AKAU_510093	protein of unknown function [Burkholderia terrae BS001]
AKAU_930025|ynfM	putative transporter; MFS type [Burkholderia terrae BS001]
AKAU_1950021	D-lactate dehydrogenase [Burkholderia terrae BS001]
AKAU_110196	Formylmethanofuran dehydrogenase subunit B [Burkholderia terrae BS001]
AKAU_1810025	conserved protein of unknown function [Burkholderia terrae BS001]
AKAU_1400001	17 kDa surface antigen [Burkholderia terrae BS001]
AKAU_3140032	conserved protein of unknown function [Burkholderia terrae BS001]
AKAU_1390037	conserved protein of unknown function [Burkholderia terrae BS001]
AKAU_650034	putative cysteine desulfurase 1 (Csd) [Burkholderia terrae BS001]
AKAU_1160030	Taurine dioxygenase [Burkholderia terrae BS001]
AKAU_110080	conserved protein of unknown function [Burkholderia terrae BS001]
AKAU_1200004|yeeB	putative ATP-dependent helicase YeeB [Burkholderia terrae BS001]
AKAU_790275	Dienelactone hydrolase-like enzyme [Burkholderia terrae BS001]
AKAU_1410033	Sugar phosphate permease [Burkholderia terrae BS001]
AKAU_590006	FAD dependent oxidoreductase [Burkholderia terrae BS001]
AKAU_1110001	conserved protein of unknown function [Burkholderia terrae BS001]
AKAU_1120002	conserved protein of unknown function [Burkholderia terrae BS001]
AKAU_1760034	putative sugar transport protein (ABC superfamily atp_bind) [Burkholderia terrae BS001]
AKAU_710030	conserved protein of unknown function [Burkholderia terrae BS001]
AKAU_760016	Major facilitator transporter [Burkholderia terrae BS001]
AKAU_2270051	PilT domain-containing protein (modular protein) [Burkholderia terrae BS001]
AKAU_120025|flgL	Flagellar hook-associated protein FlgL [Burkholderia terrae BS001]
AKAU_1140017	GntR family transcriptional regulator [Burkholderia terrae BS001]
AKAU_1580003|gdh	glutamate dehydrogenase (NAD(P)+) oxidoreductase protein [Burkholderia terrae BS001]
AKAU_1890033	putative hydrolase or acyltransferase of alpha/beta superfamily [Burkholderia terrae BS001]
AKAU_2840045	Negative regulator of sigma E activity [Burkholderia terrae BS001]
AKAU_2130056|GTT	Glutathione S-transferase 2 [Burkholderia terrae BS001]
AKAU_730016|gbh	guanidinobutyrase [Burkholderia terrae BS001]
AKAU_360068	conserved protein of unknown function [Burkholderia terrae BS001]
AKAU_2420002	transposase [Burkholderia terrae BS001]
AKAU_510022|kduD	2-deoxy-D-gluconate 3-dehydrogenase [Burkholderia terrae BS001]
AKAU_2530067|emrB	Multidrug resistance protein B [Burkholderia terrae BS001]
AKAU_950012|yhjE	putative transporter [Burkholderia terrae BS001]
AKAU_460038	Major facilitator transporter [Burkholderia terrae BS001]
AKAU_110188|pqqE	coenzyme PQQ synthesis protein E (Coenzyme PQQ synthesis protein III) [Burkholderia terrae BS001]
AKAU_3170009	conserved protein of unknown function [Burkholderia terrae BS001]
AKAU_2940057	conserved protein of unknown function [Burkholderia terrae BS001]
AKAU_710007	Acetamidase/formamidase [Burkholderia terrae BS001]
AKAU_1080419	conserved protein of unknown function [Burkholderia terrae BS001]
AKAU_1470038	Major facilitator superfamily protein [Burkholderia terrae BS001]
AKAU_1160032	ABC transporter [Burkholderia terrae BS001]
AKAU_270005	conserved protein of unknown function [Burkholderia terrae BS001]
AKAU_1010031	conserved protein of unknown function [Burkholderia terrae BS001]
AKAU_720034|ispG	4-hydroxy-3-methylbut-2-en-1-yl diphosphate synthase [Burkholderia terrae BS001]
AKAU_360002	Type 11 methyltransferase [Burkholderia terrae BS001]
AKAU_2690039|fnr	Anaerobic regulatory protein [Burkholderia terrae BS001]
AKAU_1970078	conserved protein of unknown function [Burkholderia terrae BS001]
AKAU_2780027	protein of unknown function [Burkholderia terrae BS001]
AKAU_1660045	Demethylmenaquinone methyltransferase [Burkholderia terrae BS001]
AKAU_1760031	8-oxoguanine deaminase [Burkholderia terrae BS001]
AKAU_2570185	Transcriptional regulator [Burkholderia terrae BS001]
AKAU_110006|ssuC	alkanesulfonate transporter subunit ; membrane component of ABC superfamily [Burkholderia terrae BS001]
AKAU_710001	putative tautomerase K2 [Burkholderia terrae BS001]
AKAU_2230033	conserved protein of unknown function [Burkholderia terrae BS001]
AKAU_1760073	AraC family transcriptional regulator [Burkholderia terrae BS001]
AKAU_280002	Dienelactone hydrolase-like enzyme [Burkholderia terrae BS001]
AKAU_2130042	protein of unknown function [Burkholderia terrae BS001]
AKAU_2890002|guaD	guanine deaminase [Burkholderia terrae BS001]
AKAU_2130020	conserved protein of unknown function [Burkholderia terrae BS001]
AKAU_3130035	Conjugation TrbI family protein [Burkholderia terrae BS001]
AKAU_2570119	conserved protein of unknown function [Burkholderia terrae BS001]
AKAU_1760055	conserved protein of unknown function [Burkholderia terrae BS001]
AKAU_2130041	conserved protein of unknown function [Burkholderia terrae BS001]
AKAU_1270007|metC	putative cystathionine beta-lyase [Burkholderia terrae BS001]
AKAU_2800025	ABC transporter, fused ATPase/inner membrane protein [Burkholderia terrae BS001]
AKAU_2370001	transposase [Burkholderia terrae BS001]
AKAU_160125|yliK	fragment of methylmalonyl-CoA mutase (part 2) [Burkholderia terrae BS001]
AKAU_1080301	protein of unknown function [Burkholderia terrae BS001]
AKAU_2940037	Type II secretory pathway, ATPase PulE/Tfp pilus assembly pathway, ATPase PilB [Burkholderia terrae BS001]
AKAU_2850021	protein of unknown function [Burkholderia terrae BS001]
AKAU_1680073	Major facilitator transporter [Burkholderia terrae BS001]
AKAU_2840095|pstC	phosphate transporter subunit ; membrane component of ABC superfamily [Burkholderia terrae BS001]
AKAU_3180013|cbxXC	Protein CbxX, chromosomal [Burkholderia terrae BS001]
AKAU_1970038	conserved protein of unknown function [Burkholderia terrae BS001]
AKAU_2560006	protein of unknown function [Burkholderia terrae BS001]
AKAU_2440050	conserved protein of unknown function [Burkholderia terrae BS001]
AKAU_1250061|prkB	phosphoribulokinase [Burkholderia terrae BS001]
AKAU_2820093|rbsA	Ribose import ATP-binding protein RbsA 1 [Burkholderia terrae BS001]
AKAU_160016|phaA	Poly(3-hydroxyalkanoate) polymerase 1 [Burkholderia terrae BS001]
AKAU_1470011	conserved protein of unknown function [Burkholderia terrae BS001]
AKAU_2280069	conserved membrane protein of unknown function [Burkholderia terrae BS001]
AKAU_2570065	putative CoA transferase [Burkholderia terrae BS001]
AKAU_1770045	D-lactate dehydrogenase [Burkholderia terrae BS001]
AKAU_3160018	conserved protein of unknown function [Burkholderia terrae BS001]
AKAU_760321|araG	fused L-arabinose transporter subunits of ABC superfamily: ATP-binding components [Burkholderia terrae BS001]
AKAU_1290060	Acetyltransferase, N-acetylglutamate synthase [Burkholderia terrae BS001]
AKAU_220056	protein of unknown function [Burkholderia terrae BS001]
AKAU_920011|yliD	putative peptide transporter permease subunit: membrane component of ABC superfamily [Burkholderia terrae BS001]
AKAU_1880014|nirD	nitrite reductase, NAD(P)H-binding, small subunit [Burkholderia terrae BS001]
AKAU_930091	Binding-protein-dependent transport system inner membrane protein [Burkholderia terrae BS001]
AKAU_3180009|prkB	phosphoribulokinase [Burkholderia terrae BS001]
AKAU_2820143|FAH	Fumarylacetoacetase [Burkholderia terrae BS001]
AKAU_2570104	protein of unknown function [Burkholderia terrae BS001]
AKAU_2940039|ispB	octaprenyl diphosphate synthase [Burkholderia terrae BS001]
AKAU_1040007	conserved protein of unknown function [Burkholderia terrae BS001]
AKAU_2660014	conserved protein of unknown function [Burkholderia terrae BS001]
AKAU_1690021|phnH	carbon-phosphorus lyase complex subunit [Burkholderia terrae BS001]
AKAU_1470031	conserved protein of unknown function [Burkholderia terrae BS001]
AKAU_3130038	TrbL/VirB6 plasmid conjugal transfer protein [Burkholderia terrae BS001]
AKAU_2840118	conserved protein of unknown function [Burkholderia terrae BS001]
AKAU_1250067|mch	Methenyltetrahydromethanopterin cyclohydrolase [Burkholderia terrae BS001]
AKAU_3070015	2Fe-2S iron-sulfur cluster binding domain-containing protein [Burkholderia terrae BS001]
AKAU_790297	protein of unknown function [Burkholderia terrae BS001]
AKAU_3240013|xseB	Exodeoxyribonuclease 7 small subunit [Burkholderia terrae BS001]
AKAU_1470020	F0F1 ATP synthase subunit beta [Burkholderia terrae BS001]
AKAU_220110	Methylmalonyl-CoA mutase [Burkholderia terrae BS001]
AKAU_2560066	protein of unknown function [Burkholderia terrae BS001]
AKAU_2940091	Phosphatidylglycerophosphatase A-like protein [Burkholderia terrae BS001]
AKAU_1080100	conserved membrane protein of unknown function [Burkholderia terrae BS001]
AKAU_2690042	N-formimino-L-glutamate deiminase [Burkholderia terrae BS001]
AKAU_1740006|hemC	hydroxymethylbilane synthase [Burkholderia terrae BS001]
AKAU_1680035	protein of unknown function [Burkholderia terrae BS001]
AKAU_1130003	Histone family protein DNA-binding protein [Burkholderia terrae BS001]
AKAU_3190040	conserved protein of unknown function [Burkholderia terrae BS001]
AKAU_1930144	conserved protein of unknown function [Burkholderia terrae BS001]
AKAU_1070034	protein of unknown function [Burkholderia terrae BS001]
AKAU_1230058	NCS1 nucleoside transporter-like protein [Burkholderia terrae BS001]
AKAU_1390016	ABC-type spermidine/putrescine transport system, permease component II [Burkholderia terrae BS001]
AKAU_570019|trpF	N-(5'-phosphoribosyl)anthranilate isomerase (PRAI) [Burkholderia terrae BS001]
AKAU_2130083	Histidine kinase [Burkholderia terrae BS001]
AKAU_760044	conserved protein of unknown function [Burkholderia terrae BS001]
AKAU_2840037|fabH	3-oxoacyl-[acyl-carrier-protein] synthase III [Burkholderia terrae BS001]
AKAU_1160012	GntR family transcriptional regulator [Burkholderia terrae BS001]
AKAU_1500015|yfcG	putative S-transferase [Burkholderia terrae BS001]
AKAU_2630011	FAD dependent oxidoreductase [Burkholderia terrae BS001]
AKAU_1700005|lysN	2-aminoadipate transaminase [Burkholderia terrae BS001]
AKAU_550049	GntR family transcriptional regulator [Burkholderia terrae BS001]
AKAU_1470017	conserved protein of unknown function [Burkholderia terrae BS001]
AKAU_2470012	Hemagluttinin domain-containing protein [Burkholderia terrae BS001]
AKAU_1410019	putative lactone hydrolase [Burkholderia terrae BS001]
AKAU_2940056|nrdB	Ribonucleoside-diphosphate reductase subunit beta [Burkholderia terrae BS001]
AKAU_110110	conserved protein of unknown function [Burkholderia terrae BS001]
AKAU_1080316	conserved protein of unknown function [Burkholderia terrae BS001]
AKAU_1500042	protein of unknown function [Burkholderia terrae BS001]
AKAU_360070	conserved protein of unknown function [Burkholderia terrae BS001]
AKAU_1710021	EmrB/QacA family drug resistance transporter [Burkholderia terrae BS001]
AKAU_1080141	Arabinose efflux permease family protein [Burkholderia terrae BS001]
AKAU_2690022	protein of unknown function [Burkholderia terrae BS001]
AKAU_1070011	conserved protein of unknown function [Burkholderia terrae BS001]
AKAU_1710086	N-acetylmuramyl-L-alanine amidase, negative regulator of AmpC, AmpD [Burkholderia terrae BS001]
AKAU_720098|rhlE	ATP-dependent RNA helicase RhlE [Burkholderia terrae BS001]
AKAU_3240016|folE	GTP cyclohydrolase folE2 [Burkholderia terrae BS001]
AKAU_1560023|phnW	2-aminoethylphosphonate--pyruvate transaminase [Burkholderia terrae BS001]
AKAU_3010007	DOPA 45-dioxygenase [Burkholderia terrae BS001]
AKAU_110017	Endoribonuclease L-PSP superfamily protein [Burkholderia terrae BS001]
AKAU_2770016	Cobyrinic acid a,c-diamide synthase [Burkholderia terrae BS001]
AKAU_1230027	Alpha/beta hydrolase fold protein [Burkholderia terrae BS001]
AKAU_650071	Type VI secretion protein [Burkholderia terrae BS001]
AKAU_2450043	Nitrate ABC transporter substrate-binding protein [Burkholderia terrae BS001]
AKAU_1010011	conserved protein of unknown function [Burkholderia terrae BS001]
AKAU_2820039|chaC	Cation transport protein ChaC [Burkholderia terrae BS001]
AKAU_1930154|GALM	Aldose 1-epimerase [Burkholderia terrae BS001]
AKAU_760051	conserved protein of unknown function [Burkholderia terrae BS001]
AKAU_790249|coxS	Carbon monoxide dehydrogenase small chain [Burkholderia terrae BS001]
AKAU_1330003|livM	leucine/isoleucine/valine transporter subunit ; membrane component of ABC superfamily [Burkholderia terrae BS001]
AKAU_1700040	ABC transporter-like protein [Burkholderia terrae BS001]
AKAU_1480016|mdcA	malonate decarboxylase, alpha subunit [Burkholderia terrae BS001]
AKAU_920015|araG	fused L-arabinose transporter subunits of ABC superfamily: ATP-binding components [Burkholderia terrae BS001]
AKAU_1970048	protein of unknown function [Burkholderia terrae BS001]
AKAU_2450058	Permease component of ribose/xylose/arabinose/galactoside ABC-type transporters [Burkholderia terrae BS001]
AKAU_990054	Sigma-54 dependent transcription regulator [Burkholderia terrae BS001]
AKAU_2180003	Ribonucleoside-diphosphate reductase, adenosylcobalamin-dependent [Burkholderia terrae BS001]
AKAU_1080011	Dihydrodipicolinate synthetase [Burkholderia terrae BS001]
AKAU_1250012	Transcriptional regulator [Burkholderia terrae BS001]
AKAU_540096	D-amino acid dehydrogenase small subunit [Burkholderia terrae BS001]
AKAU_1280005	conserved protein of unknown function [Burkholderia terrae BS001]
AKAU_80003	Amidase [Burkholderia terrae BS001]
AKAU_840021|cysD	sulfate adenylyltransferase, subunit 2 [Burkholderia terrae BS001]
AKAU_460029|katA	catalase (hydroperoxidase II) [Burkholderia terrae BS001]
AKAU_1230004	putative membrane protein [Burkholderia terrae BS001]
AKAU_1080255	Transcriptional activator, TenA family protein [Burkholderia terrae BS001]
AKAU_1080158	conserved membrane protein of unknown function [Burkholderia terrae BS001]
AKAU_770027|purE	N5-carboxyaminoimidazole ribonucleotide mutase [Burkholderia terrae BS001]
AKAU_1010025	conserved protein of unknown function [Burkholderia terrae BS001]
AKAU_780005|fdoH	formate dehydrogenase-O, Fe-S subunit [Burkholderia terrae BS001]
AKAU_3230015	protein of unknown function [Burkholderia terrae BS001]
AKAU_920125	Tetratricopeptide repeat-containing protein [Burkholderia terrae BS001]
AKAU_220028	Integral membrane sensor signal transduction histidine kinase [Burkholderia terrae BS001]
AKAU_2660049	conserved protein of unknown function [Burkholderia terrae BS001]
AKAU_910023	putative dioxygenase component [Burkholderia terrae BS001]
AKAU_1330042	Binding-protein-dependent transport systems inner membrane component [Burkholderia terrae BS001]
AKAU_3160016	IclR family transcriptional regulator [Burkholderia terrae BS001]
AKAU_540074	Hydrolase, alpha/beta fold family/4-carboxymuconolactone decarboxylase family protein [Burkholderia terrae BS001]
AKAU_1710081|epsA	EPS I polysaccharide export outer membrane protein EpsA [Burkholderia terrae BS001]
AKAU_1270058|tesA	multifunctional acyl-CoA thioesterase I and protease I and lysophospholipase L1 [Burkholderia terrae BS001]
AKAU_1080134	FAD-dependent pyridine nucleotide-disulfide oxidoreductase [Burkholderia terrae BS001]
AKAU_2940006	protein of unknown function [Burkholderia terrae BS001]
AKAU_920051	Cytochrome B561 [Burkholderia terrae BS001]
AKAU_920014|araH	fused L-arabinose transporter subunits of ABC superfamily: membrane components [Burkholderia terrae BS001]
AKAU_220070|metH	fragment of homocysteine-N5-methyltetrahydrofolate transmethylase, B12-dependent (part 1) [Burkholderia terrae BS001]
AKAU_3130060	conserved protein of unknown function [Burkholderia terrae BS001]
AKAU_1930123|rmlD	dTDP-4-dehydrorhamnose reductase subunit, NAD(P)-binding, of dTDP-L-rhamnose synthase [Burkholderia terrae BS001]
AKAU_400009	protein of unknown function [Burkholderia terrae BS001]
AKAU_1390026	conserved protein of unknown function [Burkholderia terrae BS001]
AKAU_2030015|yhdF	Uncharacterized oxidoreductase YhdF [Burkholderia terrae BS001]
AKAU_2520008	protein of unknown function [Burkholderia terrae BS001]
AKAU_3070010	protein of unknown function [Burkholderia terrae BS001]
AKAU_760320|rbsC	D-ribose transporter subunit ; membrane component of ABC superfamily [Burkholderia terrae BS001]
AKAU_500066|ygdL	conserved hypothetical protein [Burkholderia terrae BS001]
AKAU_160110	Enoyl-CoA hydratase [Burkholderia terrae BS001]
AKAU_110086	protein of unknown function [Burkholderia terrae BS001]
AKAU_1360055|katA	catalase (hydroperoxidase II) [Burkholderia terrae BS001]
AKAU_3190176	Alkylhydroperoxidase AhpD [Burkholderia terrae BS001]
AKAU_540124	conserved protein of unknown function [Burkholderia terrae BS001]
AKAU_560016|dam	DNA adenine methylase [Burkholderia terrae BS001]
AKAU_920008|yliA	putative peptide transport fused subunits of ABC superfamily: ATP-binding components [Burkholderia terrae BS001]
AKAU_1290056	conserved protein of unknown function [Burkholderia terrae BS001]
AKAU_1720069	conserved protein of unknown function [Burkholderia terrae BS001]
AKAU_930092	FAD dependent oxidoreductase [Burkholderia terrae BS001]
AKAU_500073|kynB	Kynurenine formamidase [Burkholderia terrae BS001]
AKAU_1080020	Shikimate dehydrogenase [Burkholderia terrae BS001]
AKAU_1790026	conserved protein of unknown function [Burkholderia terrae BS001]
AKAU_2450041|cynX	Cyanate transport protein CynX [Burkholderia terrae BS001]
AKAU_400037	putative acyl-CoA dehydrogenase [Burkholderia terrae BS001]
AKAU_2570102	putative O-methyltransferase [Burkholderia terrae BS001]
AKAU_220042|lipA	lipoate synthase [Burkholderia terrae BS001]
AKAU_790308	conserved protein of unknown function [Burkholderia terrae BS001]
AKAU_1030007	conserved protein of unknown function [Burkholderia terrae BS001]
AKAU_510058	Alpha/beta hydrolase [Burkholderia terrae BS001]
AKAU_760146|ttuB	putative tartrate transporter [Burkholderia terrae BS001]
AKAU_910044	Rieske (2Fe-2S) domain-containing protein [Burkholderia terrae BS001]
AKAU_2880004	Cytochrome B561 [Burkholderia terrae BS001]
AKAU_1880040	Multi-sensor hybrid histidine kinase [Burkholderia terrae BS001]
AKAU_1760094	protein of unknown function [Burkholderia terrae BS001]
AKAU_1000022	conserved protein of unknown function [Burkholderia terrae BS001]
AKAU_220119	N-acyl-D-glucosamine 2-epimerase [Burkholderia terrae BS001]
AKAU_1330010|rpmB	50S ribosomal subunit protein L28 [Burkholderia terrae BS001]
AKAU_120030|fliP	flagellar biosynthesis protein [Burkholderia terrae BS001]
AKAU_2410030|kdpB	potassium translocating ATPase, subunit B [Burkholderia terrae BS001]
AKAU_3190147|proP	glycine/betaine transporter (MFS superfamily) [Burkholderia terrae BS001]
AKAU_360054	conserved protein of unknown function [Burkholderia terrae BS001]
AKAU_1720067	putative membrane protein [Burkholderia terrae BS001]
AKAU_3050052|pcaH	protocatechuate 3,4-dioxygenase beta chain (3,4-PCD) [Burkholderia terrae BS001]
AKAU_1270080	Stress responsive A/B barrel domain family protein [Burkholderia terrae BS001]
AKAU_3160012|FAH	Fumarylacetoacetase [Burkholderia terrae BS001]
AKAU_920105	protein of unknown function [Burkholderia terrae BS001]
AKAU_710027	PA-phosphatase like phosphoesterase [Burkholderia terrae BS001]
AKAU_790399	EAL domain-containing protein [Burkholderia terrae BS001]
AKAU_2450100	Uncharacterized aminotransferase y4uB [Burkholderia terrae BS001]
AKAU_790131|gshA	gamma-glutamate-cysteine ligase [Burkholderia terrae BS001]
AKAU_2450132	ABC-type sugar transport system, ATPase component [Burkholderia terrae BS001]
AKAU_2530015	Pirin-related protein [Burkholderia terrae BS001]
AKAU_2940077	protein of unknown function [Burkholderia terrae BS001]
AKAU_1290049	LacI family transcriptional regulator [Burkholderia terrae BS001]
AKAU_580003|ctaD	Cytochrome c oxidase subunit 1 [Burkholderia terrae BS001]
AKAU_2730015|selD	selenophosphate synthase [Burkholderia terrae BS001]
AKAU_1390017	Binding-protein-dependent transport system inner membrane protein [Burkholderia terrae BS001]
AKAU_110021	conserved protein of unknown function [Burkholderia terrae BS001]
AKAU_260035	PEBP family protein [Burkholderia terrae BS001]
AKAU_510057	Ferritin Dps family protein [Burkholderia terrae BS001]
AKAU_1930148|xylH	D-xylose transporter subunit ; membrane component of ABC superfamily [Burkholderia terrae BS001]
AKAU_2620008	protein of unknown function [Burkholderia terrae BS001]
AKAU_720036	conserved protein of unknown function [Burkholderia terrae BS001]
AKAU_2450076|mdlY	Mandelamide hydrolase [Burkholderia terrae BS001]
AKAU_2400024	Arabinose efflux permease family protein [Burkholderia terrae BS001]
AKAU_1340012	Transcriptional regulator [Burkholderia terrae BS001]
AKAU_2570192	Metal dependent phosphohydrolase [Burkholderia terrae BS001]
AKAU_1080147	protein of unknown function [Burkholderia terrae BS001]
AKAU_760427	protein of unknown function [Burkholderia terrae BS001]
AKAU_110167	conserved protein of unknown function [Burkholderia terrae BS001]
AKAU_1010097	UbiD family decarboxylase [Burkholderia terrae BS001]
AKAU_500080|rbsC	D-ribose transporter subunit ; membrane component of ABC superfamily [Burkholderia terrae BS001]
AKAU_2010004|hemL	glutamate-1-semialdehyde aminotransferase (aminomutase) [Burkholderia terrae BS001]
AKAU_2690044	conserved protein of unknown function [Burkholderia terrae BS001]
AKAU_1500019	putative multidrug efflux transporter [Burkholderia terrae BS001]
AKAU_720033	conserved protein of unknown function [Burkholderia terrae BS001]
AKAU_1070021	protein of unknown function [Burkholderia terrae BS001]
AKAU_1690039|acoC	Dihydrolipoyllysine-residue acetyltransferase component of acetoin cleaving system [Burkholderia terrae BS001]
AKAU_790288	protein of unknown function [Burkholderia terrae BS001]
AKAU_3240026	RNA polymerase sigma factor [Burkholderia terrae BS001]
AKAU_1270003|yliG	putative AdoMet-dependent methyltransferase, UPF0004 family [Burkholderia terrae BS001]
AKAU_2840149|iolD	3D-(3,5/4)-trihydroxycyclohexane-1,2-dione hydrolase [Burkholderia terrae BS001]
AKAU_1560025|potA	Spermidine/putrescine import ATP-binding protein PotA [Burkholderia terrae BS001]
AKAU_2010028	protein of unknown function [Burkholderia terrae BS001]
AKAU_910001	protein of unknown function [Burkholderia terrae BS001]
AKAU_1270036	Acyltransferase [Burkholderia terrae BS001]
AKAU_1700063|nicT	putative metabolite transport protein NicT [Burkholderia terrae BS001]
AKAU_720060|mutS	methyl-directed mismatch repair protein [Burkholderia terrae BS001]
AKAU_1860032	conserved protein of unknown function [Burkholderia terrae BS001]
AKAU_1080127	Isochorismatase hydrolase [Burkholderia terrae BS001]
AKAU_920089	conserved protein of unknown function [Burkholderia terrae BS001]
AKAU_560013	conserved protein of unknown function [Burkholderia terrae BS001]
AKAU_1250101|purU	formyltetrahydrofolate deformylase [Burkholderia terrae BS001]
AKAU_1880009	conserved protein of unknown function [Burkholderia terrae BS001]
AKAU_1930106	Glycosyltransferase [Burkholderia terrae BS001]
AKAU_2450051	protein of unknown function [Burkholderia terrae BS001]
AKAU_90004|valS	valyl-tRNA synthetase [Burkholderia terrae BS001]
AKAU_2570238	conserved hypothetical protein [Burkholderia terrae BS001]
AKAU_3190126	AraC family transcriptional regulator [Burkholderia terrae BS001]
AKAU_2120012	Major facilitator superfamily protein [Burkholderia terrae BS001]
AKAU_970009	conserved membrane protein of unknown function [Burkholderia terrae BS001]
AKAU_1250008|DERA	putative deoxyribose-phosphate aldolase [Burkholderia terrae BS001]
AKAU_870007	conserved protein of unknown function [Burkholderia terrae BS001]
AKAU_2660067	conserved protein of unknown function [Burkholderia terrae BS001]
AKAU_250016	Sarcosine oxidase gamma subunit [Burkholderia terrae BS001]
AKAU_890010	RES domain-containing protein [Burkholderia terrae BS001]
AKAU_1760072	Cupin 2 domain-containing protein [Burkholderia terrae BS001]
AKAU_560014	conserved protein of unknown function [Burkholderia terrae BS001]
AKAU_480027	5-oxoprolinase [Burkholderia terrae BS001]
AKAU_220032	ABC-type uncharacterized transport system, permease component [Burkholderia terrae BS001]
AKAU_2840023|moeA	Molybdopterin molybdenumtransferase [Burkholderia terrae BS001]
AKAU_1690014	putative deacylase [Burkholderia terrae BS001]
AKAU_3190075	AraC family transcriptional regulator [Burkholderia terrae BS001]
AKAU_2890003|add	adenosine deaminase [Burkholderia terrae BS001]
AKAU_1200014	protein of unknown function [Burkholderia terrae BS001]
AKAU_70012|cmk	cytidylate kinase [Burkholderia terrae BS001]
AKAU_1680044	Methyl-accepting chemotaxis sensory transducer with Pas/Pac sensor [Burkholderia terrae BS001]
AKAU_2280014	protein of unknown function [Burkholderia terrae BS001]
AKAU_2130043	protein of unknown function [Burkholderia terrae BS001]
AKAU_2190004	protein of unknown function [Burkholderia terrae BS001]
AKAU_2540020	protein of unknown function [Burkholderia terrae BS001]
AKAU_790133|ada	Bifunctional transcriptional activator/DNA repair enzyme Ada [Includes: Methylphosphotriester-DNA--protein-cysteine S-methyltransferase ; Methylated-DNA--protein-cysteine methyltransferase] [Burkholderia terrae BS001]
AKAU_2440037	N-acetyltransferase GCN5 [Burkholderia terrae BS001]
AKAU_3280014	conserved protein of unknown function [Burkholderia terrae BS001]
AKAU_530050	protein of unknown function [Burkholderia terrae BS001]
AKAU_1930165	Transcriptional regulator [Burkholderia terrae BS001]
AKAU_1920007	Major facilitator transporter [Burkholderia terrae BS001]
AKAU_2820025	protein of unknown function [Burkholderia terrae BS001]
AKAU_250008	N-acetylmuramoyl-L-alanine amidase [Burkholderia terrae BS001]
AKAU_110079	conserved protein of unknown function [Burkholderia terrae BS001]
AKAU_550015	ABC transporter [Burkholderia terrae BS001]
AKAU_930062	conserved protein of unknown function [Burkholderia terrae BS001]
AKAU_790128|emrB	multidrug efflux system protein [Burkholderia terrae BS001]
AKAU_1580005|gltJ	glutamate and aspartate transporter subunit ; membrane component of ABC superfamily [Burkholderia terrae BS001]
AKAU_1080232	Amidohydrolase 2 [Burkholderia terrae BS001]
AKAU_760293|yebQ	putative transporter; MFS superfamily [Burkholderia terrae BS001]
AKAU_2270066|gltL	glutamate and aspartate transporter subunit ; ATP-binding component of ABC superfamily [Burkholderia terrae BS001]
AKAU_1390060|nicT	putative metabolite transport protein NicT [Burkholderia terrae BS001]
AKAU_3030001	putative esterase of the alpha-beta hydrolase superfamily [Burkholderia terrae BS001]
AKAU_760043	Ferredoxin--NADP reductase [Burkholderia terrae BS001]
AKAU_920121|egtD	Histidine-specific methyltransferase EgtD [Burkholderia terrae BS001]
AKAU_1080202	ImpA family type VI secretion-associated protein [Burkholderia terrae BS001]
AKAU_2940088|pyrF	Orotidine 5'-phosphate decarboxylase [Burkholderia terrae BS001]
AKAU_280006	conserved membrane protein of unknown function [Burkholderia terrae BS001]
AKAU_1660059	Methyl-accepting chemotaxis protein [Burkholderia terrae BS001]
AKAU_1250119|mntH	Divalent metal cation transporter MntH [Burkholderia terrae BS001]
AKAU_180002	CsbD family protein [Burkholderia terrae BS001]
AKAU_2850028	conserved protein of unknown function [Burkholderia terrae BS001]
AKAU_2570187	conserved protein of unknown function [Burkholderia terrae BS001]
AKAU_120050|aidB	isovaleryl CoA dehydrogenase [Burkholderia terrae BS001]
AKAU_2690031	conserved protein of unknown function [Burkholderia terrae BS001]
AKAU_1080085	L-proline dehydrogenase [Burkholderia terrae BS001]
AKAU_2270047	protein of unknown function [Burkholderia terrae BS001]
AKAU_2470004|cbiD	putative cobalt-precorrin-6A synthase [deacetylating] [Burkholderia terrae BS001]
AKAU_2230004	protein of unknown function [Burkholderia terrae BS001]
AKAU_3190063	putative transport protein (ABC superfamily, ATP_bind) [Burkholderia terrae BS001]
AKAU_530045	conserved protein of unknown function [Burkholderia terrae BS001]
AKAU_790345	conserved protein of unknown function [Burkholderia terrae BS001]
AKAU_110029	conserved protein of unknown function [Burkholderia terrae BS001]
AKAU_2650008	protein of unknown function [Burkholderia terrae BS001]
AKAU_530040|phnA	Protein PhnA homolog [Burkholderia terrae BS001]
AKAU_1330043	Oligopeptide/dipeptide ABC transporter ATPase [Burkholderia terrae BS001]
AKAU_2540040	Major facilitator transporter [Burkholderia terrae BS001]
AKAU_1610009	conserved protein of unknown function [Burkholderia terrae BS001]
AKAU_2340012	Mandelate racemase/muconate lactonizing enzyme [Burkholderia terrae BS001]
AKAU_1680017|ygcS	putative transporter [Burkholderia terrae BS001]
AKAU_2450088	conserved protein of unknown function [Burkholderia terrae BS001]
AKAU_760190	protein of unknown function [Burkholderia terrae BS001]
AKAU_1270033|mfd	Transcription-repair-coupling factor [Burkholderia terrae BS001]
AKAU_790358	conserved protein of unknown function [Burkholderia terrae BS001]
AKAU_970012|benE	Benzoate membrane transport protein [Burkholderia terrae BS001]
AKAU_2660011	conserved protein of unknown function [Burkholderia terrae BS001]
AKAU_590009	IAA-amino acid hydrolase ILR1-like 5 (fragment) [Burkholderia terrae BS001]
AKAU_2840007	UvrD/REP helicase [Burkholderia terrae BS001]
AKAU_470017	Transcriptional regulator containing an amidase domain and an AraC-type DNA-binding HTH domain [Burkholderia terrae BS001]
AKAU_1300008	Arabinose efflux permease family protein [Burkholderia terrae BS001]
AKAU_580119|nudB	dATP pyrophosphohydrolase [Burkholderia terrae BS001]
AKAU_1480013|mdcD	malonate decarboxylase, beta subunit [Burkholderia terrae BS001]
AKAU_1440041	Rieske (2Fe-2S) iron-sulfur domain-containing protein [Burkholderia terrae BS001]
AKAU_2820030	Acetoacetate decarboxylase [Burkholderia terrae BS001]
AKAU_1880026	conserved protein of unknown function [Burkholderia terrae BS001]
AKAU_2570110	putative sigma-54 specific transcriptional regulator [Burkholderia terrae BS001]
AKAU_1140007|BDS	Alkyl/aryl-sulfatase BDS1 [Burkholderia terrae BS001]
AKAU_540136	PAS/PAC sensor signal transduction histidine kinase [Burkholderia terrae BS001]
AKAU_2450131	Monosaccharide-transporting ATPase [Burkholderia terrae BS001]
AKAU_2230017	conserved protein of unknown function [Burkholderia terrae BS001]
AKAU_1070025	protein of unknown function [Burkholderia terrae BS001]
AKAU_2920053	conserved protein of unknown function [Burkholderia terrae BS001]
AKAU_760390	protein of unknown function [Burkholderia terrae BS001]
AKAU_1080130	conserved membrane protein of unknown function [Burkholderia terrae BS001]
AKAU_500086|dalD	D-arabinitol 4-dehydrogenase [Burkholderia terrae BS001]
AKAU_1890005	FAD-dependent pyridine nucleotide-disulfide oxidoreductase [Burkholderia terrae BS001]
AKAU_2270006	Major facilitator transporter [Burkholderia terrae BS001]
AKAU_710035	Fis family GAF modulated sigma54 specific transcriptional regulator [Burkholderia terrae BS001]
AKAU_2530042	IclR family transcriptional regulator [Burkholderia terrae BS001]
AKAU_360046|spoT	bifunctional (p)ppGpp synthetase II and guanosine-3',5'-bis pyrophosphate 3'-pyrophosphohydrolase [Burkholderia terrae BS001]
AKAU_790256|fpr	ferredoxin--NADP+ reductase [Burkholderia terrae BS001]
AKAU_2870006	PA-phosphatase-like phosphoesterase [Burkholderia terrae BS001]
AKAU_110146|gudD	(D)-glucarate dehydratase 1 [Burkholderia terrae BS001]
AKAU_2790009	transposase [Burkholderia terrae BS001]
AKAU_3180003|xanB	Xanthan biosynthesis protein XanB [Includes: Mannose-6-phosphate isomerase ; Mannose-1-phosphate guanylyl transferase] [Burkholderia terrae BS001]
AKAU_1700057	conserved protein of unknown function [Burkholderia terrae BS001]
AKAU_2920144	conserved protein of unknown function [Burkholderia terrae BS001]
AKAU_2130036	conserved protein of unknown function [Burkholderia terrae BS001]
AKAU_790152|gyrB	DNA gyrase, subunit B [Burkholderia terrae BS001]
AKAU_1250047	conserved protein of unknown function [Burkholderia terrae BS001]
AKAU_540140|btr	Transcriptional regulatory protein btr [Burkholderia terrae BS001]
AKAU_2570067	putative transcriptional regulator (IcIR family) [Burkholderia terrae BS001]
AKAU_470023|cpsB	mannose-1-phosphate guanyltransferase [Burkholderia terrae BS001]
AKAU_1740007	Bifunctional uroporphyrinogen-III synthetase/uroporphyrin-III C-methyltransferase [Burkholderia terrae BS001]
AKAU_160063	Inner-membrane translocator [Burkholderia terrae BS001]
AKAU_1250073	conserved protein of unknown function [Burkholderia terrae BS001]
AKAU_920106	putative phytoene synthase [Burkholderia terrae BS001]
AKAU_2920122	protein of unknown function [Burkholderia terrae BS001]
AKAU_1390013	conserved protein of unknown function [Burkholderia terrae BS001]
AKAU_2870063	OsmC family protein [Burkholderia terrae BS001]
AKAU_3040001	Patatin [Burkholderia terrae BS001]
AKAU_2280039	Membrane protein [Burkholderia terrae BS001]
AKAU_2690050	conserved protein of unknown function [Burkholderia terrae BS001]
AKAU_160081|OPLAH	5-oxoprolinase [Burkholderia terrae BS001]
AKAU_1370009	Endonuclease/exonuclease/phosphatase [Burkholderia terrae BS001]
AKAU_1660060	protein of unknown function [Burkholderia terrae BS001]
AKAU_540170|cyoC	cytochrome o ubiquinol oxidase subunit III [Burkholderia terrae BS001]
AKAU_970036|gluQ	Glutamyl-Q tRNA(Asp) synthetase [Burkholderia terrae BS001]
AKAU_1250014|ttuB	putative tartrate transporter [Burkholderia terrae BS001]
AKAU_110214	FolB domain protein [Burkholderia terrae BS001]
AKAU_580081	Heme/copper-type cytochrome/quinol oxidases, subunit 2 [Burkholderia terrae BS001]
AKAU_140012|mcpII	Metapyrocatechase 2 [Burkholderia terrae BS001]
AKAU_2700013	protein of unknown function [Burkholderia terrae BS001]
AKAU_110209|prkB	phosphoribulokinase [Burkholderia terrae BS001]
AKAU_2100004	Cyclic nucleotide-regulated FAD-dependent pyridine nucleotide-disulphide oxidoreductase [Burkholderia terrae BS001]
AKAU_1080088	protein of unknown function [Burkholderia terrae BS001]
AKAU_900004|ksgA	S-adenosylmethionine-6-N',N'-adenosyl (rRNA) dimethyltransferase [Burkholderia terrae BS001]
AKAU_930020	Arabinose efflux permease family protein [Burkholderia terrae BS001]
AKAU_110046	protein of unknown function [Burkholderia terrae BS001]
AKAU_110222|mtdB	NAD(P)-dependent methylenetetrahydromethanopterin dehydrogenase [Burkholderia terrae BS001]
AKAU_2850023|argD	Acetylornithine aminotransferase [Burkholderia terrae BS001]
AKAU_1250085|sgaA	Serine--glyoxylate aminotransferase [Burkholderia terrae BS001]

## Sheet: Table S5
Table S5. Twenty eight out of seventy nine predicted RGPs and the genes they carry (important ones)
RGP47
Label	Begin	End	Type	Product/Annotation	Gene
AKAU_1930065	7471222	7471410	CDS	protein of unknown function	_
AKAU_1930066	7471632	7472294	CDS	Alpha/beta hydrolase fold protein	_
AKAU_1930067	7472291	7474891	CDS	Integrase family protein	_
AKAU_1930068	7474903	7476303	CDS	putative integrase	_
AKAU_1930069	7476596	7476715	CDS	putative N-acetylglucosaminyl transferase	_
AKAU_1930070	7477115	7477270	CDS	protein of unknown function	_
AKAU_1930071	7477399	7477518	CDS	protein of unknown function	_
AKAU_1930072	7477696	7477995	CDS	conserved protein of unknown function	_
AKAU_1930073	7478115	7478489	CDS	protein of unknown function	_
AKAU_1930074	7478679	7478933	CDS	conserved protein of unknown function	_
AKAU_1930075	7479459	7479701	CDS	protein of unknown function	_
AKAU_1930076	7480123	7480671	CDS	conserved protein of unknown function	_
AKAU_1930077	7480702	7480893	CDS	protein of unknown function	_
AKAU_1930078	7481193	7481864	CDS	conserved protein of unknown function	_
AKAU_1930079	7482093	7482212	CDS	protein of unknown function	_
AKAU_1930080	7482707	7483069	CDS	protein of unknown function	_
AKAU_1930081	7483048	7483311	CDS	Glycosyl transferase family 4 (fragment)	_
AKAU_1930082	7483455	7485230	CDS	conserved membrane protein of unknown function	_
AKAU_1930083	7485320	7485709	CDS	GtrA family protein	_
AKAU_1930084	7485706	7486680	CDS	Glycosyl transferase family protein	_
AKAU_1930085	7486943	7487650	CDS	Glycosyl transferase family protein	_
AKAU_1930086	7487075	7487320	CDS	protein of unknown function	_
AKAU_1930087	7487752	7488045	CDS	conserved exported protein of unknown function	_
AKAU_1930088	7488231	7488521	CDS	conserved protein of unknown function	_
AKAU_1930089	7488680	7488880	CDS	protein of unknown function	_
AKAU_1930090	7489123	7491009	CDS	Capsular polysaccharide biosynthesis protein CapD	capD
AKAU_1930091	7491009	7492049	CDS	Glycosyl transferase	_
AKAU_1930092	7492059	7493018	CDS	NAD-dependent epimerase/dehydratase	_
AKAU_1930093	7493031	7493249	CDS	exported protein of unknown function	_
AKAU_1930094	7493285	7494226	CDS	bifunctional GDP-fucose synthetase: GDP-4-dehydro-6-deoxy-D-mannose epimerase and GDP-4-dehydro-6-L-deoxygalactose reductase	fcl
AKAU_1930095	7494226	7495350	CDS	GDP-D-mannose dehydratase, NAD(P)-binding	gmd
AKAU_1930096	7495391	7496407	CDS	GDP-mannose 4,6 dehydratase 1	GMD
AKAU_1930097	7496404	7497561	CDS	Glycosyltransferase	_
AKAU_1930098	7497578	7497787	CDS	protein of unknown function	_
AKAU_1930099	7497909	7498325	CDS	protein of unknown function	_
AKAU_1930100	7498710	7500125	CDS	mannose-1-phosphate guanyltransferase	cpsB
AKAU_1930101	7500247	7501038	CDS	conserved membrane protein of unknown function	_
AKAU_1930102	7501028	7502467	CDS	ABC transporter-like protein	_
AKAU_1930103	7502545	7503246	CDS	Sulfotransferase (modular protein)	_
AKAU_1930104	7503452	7504666	CDS	Type 11 methyltransferase	_
AKAU_1930105	7504663	7506315	CDS	Glycosyltransferase	_
AKAU_1930106	7506312	7507166	CDS	Glycosyltransferase	_
AKAU_1930107	7507565	7509175	CDS	conserved exported protein of unknown function	_
AKAU_1930108	7509230	7510702	CDS	putative poly(beta-D-mannuronate) O-acetylase	algI
AKAU_1930109	7510699	7510881	CDS	protein of unknown function	_
AKAU_1930110	7510924	7512828	CDS	conserved membrane protein of unknown function	_
AKAU_1930111	7512931	7513137	CDS	protein of unknown function	_
AKAU_1930112	7513127	7513246	CDS	protein of unknown function	_
AKAU_1930113	7513197	7513949	CDS	TnpBPH	_
AKAU_1930114	7514122	7515447	CDS	conserved protein of unknown function	_
AKAU_1930115	7515473	7516513	CDS	conserved membrane protein of unknown function	_
AKAU_1930116	7516510	7517289	CDS	Glucose-1-phosphate cytidylyltransferase	rfbF
AKAU_1930117	7517307	7518275	CDS	Cell wall biogenesis glycosyltransferase	_
AKAU_1930118	7518297	7519208	CDS	NDP-sugar oxidoreductase	_
AKAU_1930119	7519205	7520302	CDS	CDP-glucose 4,6-dehydratase	rfbG
AKAU_1930120	7520686	7520874	CDS	protein of unknown function	_
AKAU_1930121	7520940	7521689	CDS	Glycosyltransferase	_
AKAU_1930122	7521691	7522800	CDS	Glycosyltransferase WbpZ	_
AKAU_1930123	7522837	7523739	CDS	dTDP-4-dehydrorhamnose reductase subunit, NAD(P)-binding, of dTDP-L-rhamnose synthase	rmlD
AKAU_1930124	7523749	7524300	CDS	dTDP-4-deoxyrhamnose-3,5-epimerase	rmlC
AKAU_1930125	7524297	7525178	CDS	glucose-1-phosphate thymidylyltransferase	rmlA
AKAU_1930126	7525175	7526245	CDS	dTDP-glucose 4,6 dehydratase, NAD(P)-binding	rmlB
RGP72
Label	Begin	End	Type	Product	Gene
AKAU_2910035	10330349	10330663	CDS	50S ribosomal subunit protein L23	rplW
AKAU_2910036	10330660	10331280	CDS	50S ribosomal subunit protein L4	rplD
AKAU_2910037	10331280	10331939	CDS	50S ribosomal subunit protein L3	rplC
AKAU_2910038	10332128	10332439	CDS	30S ribosomal subunit protein S10	rpsJ
AKAU_2910039	10332522	10332644	CDS	protein of unknown function	_
AKAU_2920001	10333140	10333553	CDS	Blue (Type 1) copper domain-containing protein	_
AKAU_2920002	10333510	10334052	CDS	Outer membrane-like protein	_
AKAU_2920003	10334267	10335319	CDS	Curved DNA-binding protein	cbpA
AKAU_2920004	10335309	10335491	CDS	exported protein of unknown function	_
AKAU_2920005	10335611	10336519	CDS	LysR family transcriptional regulator	_
AKAU_2920006	10337471	10337827	CDS	conserved protein of unknown function	_
AKAU_2920007	10337911	10338255	CDS	protein of unknown function	_
AKAU_2920008	10337924	10338136	CDS	conserved protein of unknown function	_
AKAU_2920009	10338786	10339115	CDS	protein of unknown function	_
AKAU_2920010	10339112	10339336	CDS	NnrS family protein (fragment)	_
AKAU_2920011	10339281	10339721	CDS	protein of unknown function	_
AKAU_2920012	10339942	10340328	CDS	conserved protein of unknown function	_
AKAU_2920013	10340364	10340975	CDS	conserved protein of unknown function	_
AKAU_2920014	10341374	10341655	CDS	protein of unknown function	_
AKAU_2920015	10341652	10341816	CDS	protein of unknown function	_
AKAU_2920016	10341800	10342165	CDS	conserved protein of unknown function	_
AKAU_2920017	10342202	10342402	CDS	conserved protein of unknown function	_
AKAU_2920018	10342445	10344031	CDS	Cytochrome c oxidase subunit 1	ctaD
AKAU_2920019	10344619	10344858	CDS	protein of unknown function	_
AKAU_2920020	10344910	10345122	CDS	protein of unknown function	_
AKAU_2920021	10345140	10345328	CDS	conserved protein of unknown function	_
AKAU_2920022	10345325	10347691	CDS	Glucan 1,4-alpha-glucosidase	_
AKAU_2920023	10347701	10348084	CDS	protein of unknown function	_
AKAU_2920024	10347908	10348150	CDS	conserved protein of unknown function	_
AKAU_2920025	10348243	10348464	CDS	conserved protein of unknown function	_
AKAU_2920026	10348326	10348673	CDS	protein of unknown function	_
AKAU_2920027	10348546	10348962	CDS	conserved protein of unknown function	_
AKAU_2920028	10348992	10349699	CDS	succinate dehydrogenase, FeS subunit	sdhB
AKAU_2920029	10349826	10349927	CDS	conserved protein of unknown function	_
AKAU_2920030	10349887	10350147	CDS	protein of unknown function	_
AKAU_2920031	10350273	10350494	CDS	protein of unknown function	_
AKAU_2920032	10350591	10350896	CDS	Glucose-6-phosphate isomerase	pgi
AKAU_2920033	10350923	10351249	CDS	protein of unknown function	_
AKAU_2920034	10351337	10353574	CDS	Amylo-alpha-16-glucosidase	_
AKAU_2920035	10353743	10354189	fCDS	fragment of transketolase 1, thiamin-binding (part 1)	tktA
AKAU_2920036	10354098	10354385	fCDS	fragment of transketolase 1, thiamin-binding (part 2)	tktA
AKAU_2920037	10354382	10354612	CDS	protein of unknown function	_
AKAU_2920038	10354692	10356260	CDS	FAD-dependent pyridine nucleotide-disulfide oxidoreductase	_
AKAU_2920039	10356334	10356735	CDS	conserved membrane protein of unknown function	_
AKAU_2920040	10356964	10357176	CDS	conserved protein of unknown function	_
AKAU_2920041	10357173	10358045	CDS	protein of unknown function	_
AKAU_2920042	10357339	10357734	CDS	Cytochrome c oxidase subunit I	_
AKAU_2920043	10357757	10358515	CDS	Acetoacetyl-CoA reductase	phbB
AKAU_2920044	10358493	10359029	CDS	conserved protein of unknown function	_
AKAU_2920045	10359048	10359425	CDS	protein of unknown function	_
AKAU_2920046	10359638	10360837	CDS	NnrS family protein	_
AKAU_2920047	10361011	10361442	CDS	putative PAS/PAC sensor protein	_
AKAU_2920048	10361982	10362305	CDS	Cell division protease FtsH (modular protein)	_
AKAU_2920049	10362419	10362709	fCDS	fragment of protease, ATP-dependent zinc-metallo (part 1)	ftsH
AKAU_2920050	10362727	10363170	fCDS	fragment of protease, ATP-dependent zinc-metallo (part 2)	ftsH
AKAU_2920051	10363181	10363366	fCDS	fragment of protease, ATP-dependent zinc-metallo (part 3)	ftsH
AKAU_2920052	10363438	10363986	CDS	conserved protein of unknown function	_
AKAU_2920053	10364130	10364345	CDS	conserved protein of unknown function	_
AKAU_2920054	10364362	10364613	CDS	protein of unknown function	_
AKAU_2920055	10364498	10364581	CDS	protein of unknown function	_
AKAU_2920056	10364748	10365293	CDS	Stress response DNA-binding protein (Dps)	_
AKAU_2920057	10365469	10365879	CDS	Putative signal transduction protein with CBS domains (fragment)	_
AKAU_2920058	10365925	10366248	CDS	protein of unknown function	_
AKAU_2920059	10366633	10366818	CDS	protein of unknown function	_
AKAU_2920060	10366809	10366973	CDS	protein of unknown function	_
AKAU_2920061	10367111	10367278	CDS	protein of unknown function	_
AKAU_2920062	10367175	10367567	CDS	Phosphoglucomutase	_
AKAU_2920063	10367612	10367752	CDS	protein of unknown function	_
AKAU_2920064	10367749	10368855	CDS	Transaldolase	tal
AKAU_2920065	10368830	10369420	CDS	exported protein of unknown function	_
AKAU_2920066	10369240	10369380	CDS	protein of unknown function	_
AKAU_2920067	10369417	10369656	CDS	Uroporphyrin-III C-methyltransferase (fragment)	_
AKAU_2920068	10369632	10369793	CDS	protein of unknown function	_
AKAU_2920069	10369882	10372953	CDS	conserved protein of unknown function	_
AKAU_2920070	10373805	10373957	CDS	protein of unknown function	_
AKAU_2920071	10374166	10376163	CDS	RNA polymerase sigma factor RpoD	rpoD
AKAU_2920072	10377303	10377602	CDS	protein of unknown function	_
AKAU_2920073	10377818	10378018	CDS	protein of unknown function	_
AKAU_2920074	10378390	10378737	CDS	conserved protein of unknown function	_
AKAU_2920075	10378989	10379477	CDS	conserved protein of unknown function	_
AKAU_2920076	10379440	10380219	CDS	Acetoacetyl-CoA reductase	phbB
AKAU_2920077	10380334	10382067	CDS	Poly-beta-hydroxybutyrate polymerase domain-containing protein	_
AKAU_2920078	10382064	10383035	CDS	Phosphate acetyltransferase	pta
AKAU_2920079	10383410	10383709	CDS	conserved protein of unknown function	_
AKAU_2920080	10383897	10384355	CDS	conserved protein of unknown function	_
AKAU_2920081	10384414	10384626	CDS	exported protein of unknown function	_
AKAU_2920082	10384697	10385134	CDS	conserved protein of unknown function	_
AKAU_2920083	10385131	10385643	CDS	conserved protein of unknown function	_
AKAU_2920084	10386415	10386672	CDS	protein of unknown function	_
AKAU_2920085	10387003	10387437	CDS	Small heat shock protein	_
AKAU_2920086	10388232	10389173	CDS	curved DNA-binding protein, DnaJ homologue that functions as a co-chaperone of DnaK	cbpA
AKAU_2920087	10389180	10389497	CDS	conserved protein of unknown function	_
AKAU_2920088	10389679	10389975	CDS	Natural resistance-associated macrophage protein (fragment)	_
AKAU_2920089	10390220	10390405	CDS	conserved protein of unknown function	_
AKAU_2920090	10390478	10390912	CDS	UspA domain-containing protein	_
AKAU_2920091	10390950	10391183	CDS	conserved protein of unknown function	_
AKAU_2920092	10391677	10391910	CDS	conserved protein of unknown function	_
AKAU_2920094	10392291	10392848	CDS	Phasin family protein	_
AKAU_2920095	10393078	10393275	CDS	conserved protein of unknown function	_
AKAU_2920096	10393387	10393830	CDS	GreA/GreB family elongation factor	_
AKAU_2920097	10394200	10394580	CDS	conserved protein of unknown function	_
RGP25
Label	Begin	End	Type	Product	Gene
AKAU_900006	3598179	3599558	CDS	Chaperone SurA	surA
AKAU_900007	3599674	3602043	CDS	LPS-assembly protein LptD	lptD
AKAU_900008	3602270	3603346	CDS	Aminoglycoside phosphotransferase	_
AKAU_900009	3603350	3604060	CDS	putative nucleotidyl transferase	_
AKAU_910001	3604496	3604723	CDS	protein of unknown function	_
AKAU_910002	3604894	3605172	CDS	HU, DNA-binding transcriptional regulator, beta subunit	hupB
AKAU_910003	3605598	3605798	CDS	conserved protein of unknown function	_
AKAU_910004	3605827	3606075	CDS	conserved protein of unknown function	_
AKAU_910005	3606260	3607534	CDS	conserved protein of unknown function	_
AKAU_910006	3607786	3607980	CDS	conserved protein of unknown function	_
AKAU_910007	3608127	3608309	CDS	protein of unknown function	_
AKAU_910008	3608248	3609324	CDS	Response regulator receiver protein	_
AKAU_910009	3609609	3609779	CDS	protein of unknown function	_
AKAU_910010	3609778	3609981	CDS	protein of unknown function	_
AKAU_910011	3610073	3610516	CDS	Histone family protein DNA-binding protein	_
AKAU_910012	3610517	3610777	CDS	protein of unknown function	_
AKAU_910013	3610848	3611108	CDS	conserved exported protein of unknown function	_
AKAU_910014	3611105	3611290	CDS	protein of unknown function	_
AKAU_910015	3611295	3611915	CDS	conserved exported protein of unknown function	_
AKAU_910016	3611925	3613862	CDS	Thiamine pyrophosphate binding domain-containing protein	_
AKAU_910017	3614070	3615428	CDS	Citrate synthase	_
AKAU_910018	3615449	3616573	CDS	Porin	_
AKAU_910019	3616678	3618027	CDS	Metabolite transport protein	_
AKAU_910020	3618132	3619427	CDS	FAD-dependent pyridine nucleotide-disulfide oxidoreductase	_
AKAU_910021	3619440	3620441	CDS	4-hydroxythreonine-4-phosphate dehydrogenase	pdxA
AKAU_910022	3620462	3620818	CDS	Naphthalene 1,2-dioxygenase system ferredoxin subunit	_
AKAU_910023	3620826	3621341	CDS	putative dioxygenase component	_
AKAU_910024	3621334	3622695	CDS	putative dioxygenase hydroxylase component subunit alpha	_
AKAU_910025	3622725	3623756	CDS	4-hyroxy-2-oxovalerate/4-hydroxy-2-oxopentanoic acid aldolase, class I	mhpE
AKAU_910026	3623753	3624745	CDS	acetaldehyde-CoA dehydrogenase II, NAD-binding	mhpF
AKAU_910027	3624793	3625578	CDS	2-keto-4-pentenoate hydratase	mhpD
AKAU_910028	3625604	3626299	CDS	Class II aldolase and adducin N-terminal domain-containing protein 3	_
AKAU_910029	3626296	3627159	CDS	Glyoxalase/bleomycin resistance protein/dioxygenase superfamily protein 8	_
AKAU_910030	3627229	3628065	CDS	2-hydroxymuconate semialdehyde hydrolase	dmpD
AKAU_910031	3628261	3629025	CDS	Short-chain dehydrogenase/reductase SDR	_
AKAU_910032	3629449	3630090	CDS	putative maleylacetoacetate isomerase	maiA
AKAU_910033	3630123	3630821	CDS	Acylpyruvase FAHD1, mitochondrial	fahd
AKAU_910034	3630879	3631925	CDS	Gentisate 1,2-dioxygenase	_
AKAU_910035	3632027	3633376	CDS	4-hydroxybenzoate transporter PcaK	pcaK
AKAU_910036	3633578	3634081	CDS	MarR family transcriptional regulator	_
AKAU_910037	3634271	3635530	CDS	conserved protein of unknown function	_
AKAU_910038	3635576	3635938	CDS	putative periplasmic or secreted lipoprotein	_
AKAU_910039	3635957	3637033	CDS	Outer membrane porin	_
AKAU_910040	3637332	3638099	CDS	2,5-dichloro-2,5-cyclohexadiene-1,4-diol dehydrogenase	linC
AKAU_910041	3638121	3638489	CDS	conserved protein of unknown function	_
AKAU_910042	3638535	3639002	CDS	conserved protein of unknown function	_
AKAU_910043	3639401	3640192	CDS	3-alpha-hydroxysteroid dehydrogenase	_
AKAU_910044	3640239	3641258	CDS	Rieske (2Fe-2S) domain-containing protein	_
AKAU_910045	3641309	3642277	CDS	Vanillate O-demethylase oxidoreductase	vanB
AKAU_910046	3642290	3643753	CDS	succinate-semialdehyde dehydrogenase I, NADP-dependent	gabD
AKAU_910047	3643834	3644838	CDS	LysR family transcriptional regulator	_
AKAU_910048	3645086	3645961	CDS	3-hydroxyisobutyrate dehydrogenase 2	_
AKAU_910049	3645972	3646286	CDS	NIPSNAP family protein	_
AKAU_910050	3646294	3647229	CDS	Metapyrocatechase domain-containing protein	_
AKAU_910051	3647281	3647646	CDS	YCII-related domain-containing protein 2	_
AKAU_910052	3647656	3648621	CDS	Fumarylacetoacetate (FAA) hydrolase	_
AKAU_910053	3648764	3649009	CDS	conserved protein of unknown function	_
AKAU_910054	3649075	3649278	CDS	TnpBPH	_
AKAU_920001	3649384	3649770	CDS	ImcF domain-containing protein	_
AKAU_920002	3649802	3651409	CDS	Type VI secretion-associated protein	_
AKAU_920003	3651461	3653260	CDS	conserved protein of unknown function	_
AKAU_920004	3653257	3654324	CDS	Type VI secretion protein ImpH/VasB	_
AKAU_920005	3654356	3655018	CDS	Type VI secretion lipoprotein, VC_A0113 family	_
AKAU_920006	3655321	3656274	CDS	RpiR family transcriptional regulator	_
RGP38
Label	Begin	End	Type	Product	Gene
AKAU_1480036	6273741	6274532	CDS	histidine/lysine/arginine/ornithine transporter subunit ; ATP-binding component of ABC superfamily	hisP
AKAU_1480037	6274610	6276217	CDS	Histidine ammonia-lyase	hutH
AKAU_1480038	6276220	6277005	CDS	Histidine utilization repressor	hutC
AKAU_5s_rRNA_2	6277312	6277424	rRNA	ribosomal RNA 5s_rRNA	_
AKAU_tRNA21	6277567	6277652	tRNA	Tyr tRNA	_
AKAU_tRNA22	6277699	6277772	tRNA	Gly tRNA	_
AKAU_tRNA23	6277794	6277868	tRNA	Thr tRNA	_
AKAU_1500001	6278180	6278806	CDS	FAD-dependent pyridine nucleotide-disulfide oxidoreductase	_
AKAU_1500002	6278803	6279225	CDS	arsenate reductase	arsC
AKAU_1500003	6279182	6279508	CDS	conserved protein of unknown function	_
AKAU_1500004	6279520	6279975	CDS	conserved protein of unknown function	_
AKAU_1500005	6279984	6280592	CDS	Molybdenum cofactor biosynthesis protein A	moaA
AKAU_1500006	6280646	6281077	CDS	Response regulator receiver protein (fragment)	_
AKAU_1500007	6281092	6281334	CDS	protein of unknown function	_
AKAU_1500008	6281384	6281608	CDS	CsbD family protein	_
AKAU_1500009	6281902	6282348	CDS	Response regulator receiver protein	_
AKAU_1500010	6282416	6282658	CDS	conserved protein of unknown function	_
AKAU_1500011	6282712	6282834	CDS	protein of unknown function	_
AKAU_1500012	6283079	6283486	CDS	Heat shock protein Hsp20	_
AKAU_1500013	6283504	6283944	CDS	Heat shock protein Hsp20	_
AKAU_1500014	6284196	6284579	CDS	conserved protein of unknown function	_
AKAU_1500015	6284733	6285437	CDS	putative S-transferase	yfcG
AKAU_1500016	6285939	6286292	CDS	Uncharacterized HTH-type transcriptional regulator YtcD	ytcD
AKAU_1500017	6286385	6287134	CDS	Uncharacterized oxidoreductase YkvO	ykvO
AKAU_1500018	6287088	6287378	CDS	protein of unknown function	_
AKAU_1500019	6287522	6288934	CDS	putative multidrug efflux transporter	_
AKAU_1500020	6289173	6289430	CDS	protein of unknown function	_
AKAU_1500021	6289678	6290325	CDS	Isochorismatase hydrolase	_
AKAU_1500022	6290456	6290926	CDS	cyanate aminohydrolase	cynS
AKAU_1500023	6290959	6292203	CDS	transposase	_
AKAU_1500024	6292205	6292636	CDS	conserved protein of unknown function	_
AKAU_1500025	6292685	6293347	CDS	carbonic anhydrase	cynT
AKAU_1500026	6293686	6293898	CDS	exported protein of unknown function	_
AKAU_1500027	6293935	6295020	CDS	transposase	_
AKAU_1500028	6295344	6295847	CDS	N-acetyltransferase GCN5	_
AKAU_1500029	6295994	6296998	CDS	Beta-lactamase domain protein	_
AKAU_1500030	6297404	6297877	CDS	conserved protein of unknown function	_
AKAU_1500031	6297924	6298535	CDS	Protein GstA	gstA
AKAU_1500032	6298794	6300896	CDS	Oxidoreductase FAD/NAD(P)-binding domain-containing protein	_
AKAU_1500033	6301133	6302548	CDS	Uncharacterized HTH-type transcriptional regulator RHOS4_30730	_
AKAU_1500034	6302966	6304129	CDS	Extracellular ligand-binding receptor	_
AKAU_1500035	6304301	6304714	CDS	L-ectoine synthase	ectC
AKAU_1500036	6304448	6304654	CDS	protein of unknown function	_
AKAU_1500037	6304765	6305613	CDS	conserved protein of unknown function	_
AKAU_1500038	6305691	6306629	CDS	Transcriptional regulator, AraC family	_
AKAU_1500039	6306899	6307711	CDS	transposase	_
AKAU_1500040	6307905	6308750	CDS	AraC family transcriptional regulator	_
AKAU_1500041	6309020	6309922	CDS	AraC family transcriptional regulator	_
AKAU_1500042	6310296	6310541	CDS	protein of unknown function	_
AKAU_1500043	6310538	6311512	CDS	Non-heme chloroperoxidase	cpo
AKAU_1500044	6311956	6312516	CDS	Alkylhydroperoxidase AhpD core	_
AKAU_1500045	6312627	6313403	CDS	Alpha/beta fold family hydrolase	_
AKAU_1500046	6313630	6314256	CDS	Glutathione S-transferase	_
AKAU_1500047	6314241	6314786	CDS	DinB family protein	_
AKAU_1500048	6314923	6315120	CDS	protein of unknown function	_
AKAU_1500049	6315165	6315641	CDS	Glutathione S-transferase domain-containing protein	_
AKAU_1500050	6315957	6316283	CDS	conserved exported protein of unknown function	_
AKAU_1500051	6316502	6316822	CDS	conserved protein of unknown function	_
AKAU_1500052	6317145	6317354	CDS	Tetratricopeptide repeat protein (fragment)	_
AKAU_1500053	6317511	6318095	CDS	TetR family transcriptional regulator	_
AKAU_1500054	6318376	6319155	CDS	putative short-chain dehydrogenase/reductase	_
AKAU_1500055	6319186	6319941	CDS	3-oxoacyl-[acyl-carrier-protein] reductase FabG	fabG
AKAU_1500056	6320024	6320500	CDS	protein of unknown function	_
AKAU_1500057	6320337	6320654	CDS	Major facilitator superfamily protein	_
AKAU_1500058	6320629	6321069	CDS	N-acetyltransferase GCN5	_
AKAU_1500059	6321148	6321333	CDS	protein of unknown function	_
AKAU_1500060	6321440	6321724	CDS	conserved protein of unknown function	_
AKAU_1500061	6321780	6322145	CDS	protein of unknown function	_
AKAU_1500062	6322188	6322481	CDS	conserved protein of unknown function	_
AKAU_1500063	6322503	6322685	CDS	protein of unknown function	_
AKAU_1500064	6322709	6322855	CDS	conserved protein of unknown function	_
AKAU_1500065	6323182	6324204	CDS	conserved protein of unknown function	_
AKAU_1500066	6323894	6324322	CDS	protein of unknown function	_
AKAU_1500067	6324416	6324757	CDS	Histone family protein nucleoid-structuring protein H-NS	_
AKAU_1500068	6324934	6326010	CDS	Histone family protein nucleoid-structuring protein H-NS	_
AKAU_1510001	6326329	6327546	CDS	NodT family RND efflux system outer membrane lipoprotein	_
AKAU_1510002	6327548	6329401	CDS	Efflux pump membrane transporter BepE (fragment)	_
AKAU_1510003	6329212	6330387	CDS	Efflux pump membrane transporter BepE (fragment)	_
AKAU_1520001	6330504	6330941	CDS	RND family efflux transporter, MFP subunit (fragment)	_
AKAU_1530001	6331152	6331376	CDS	exported protein of unknown function	_
AKAU_1530002	6331446	6332165	CDS	chemotaxis regulator, protein phosphatase for CheY	cheZ
AKAU_1530003	6332167	6332562	CDS	chemotaxis regulator transmitting signal to flagellar motor component	cheY
AKAU_1530004	6332637	6333077	CDS	fused chemotaxis regulator ; protein-glutamate methylesterase in two-component regulatory system with CheA (fragment)	_
AKAU_1540001	6333207	6333467	CDS	conserved protein of unknown function	_
RGP22
Label	Begin	End	Type	Product	Gene
AKAU_790291	3332310	3332741	CDS	conserved protein of unknown function	_
AKAU_790292	3332977	3333564	CDS	DnaA initiator-associating factor for replication initiation	yraO
AKAU_790293	3333561	3334382	CDS	putative periplasmic or secreted lipoprotein	_
AKAU_790294	3334379	3334732	CDS	Cytochrome c551/c552	_
AKAU_tRNA12	3334790	3334865	tRNA	Ala tRNA	_
AKAU_790295	3335031	3336221	CDS	Integrase	int
AKAU_790296	3336291	3336629	CDS	Phage transcriptional regulator (modular protein)	_
AKAU_790297	3336675	3337151	CDS	protein of unknown function	_
AKAU_790298	3337058	3337708	CDS	conserved protein of unknown function	_
AKAU_790299	3337874	3338209	CDS	conserved protein of unknown function	_
AKAU_790300	3338383	3340413	CDS	conserved protein of unknown function	_
AKAU_790301	3340807	3341154	CDS	conserved protein of unknown function	_
AKAU_790302	3341519	3341863	CDS	protein of unknown function	_
AKAU_790303	3341860	3342249	CDS	protein of unknown function	_
AKAU_790304	3342785	3345424	CDS	conserved protein of unknown function	_
AKAU_790305	3345421	3347109	CDS	conserved protein of unknown function	_
AKAU_790306	3347417	3347974	CDS	Insertion element IS2A uncharacterized 48.2 kDa protein (fragment)	_
AKAU_790307	3348971	3349222	CDS	protein of unknown function	_
AKAU_790308	3349128	3349409	CDS	conserved protein of unknown function	_
AKAU_790309	3349954	3350241	CDS	DNA-binding protein	_
AKAU_790310	3350578	3350937	CDS	conserved protein of unknown function	_
AKAU_790311	3351041	3351409	CDS	conserved protein of unknown function	_
AKAU_790312	3351375	3351728	CDS	conserved protein of unknown function	_
AKAU_790313	3352120	3352590	CDS	conserved protein of unknown function	_
AKAU_790314	3352575	3352811	CDS	conserved protein of unknown function	_
AKAU_790315	3352979	3353926	CDS	conserved protein of unknown function	_
AKAU_790316	3354003	3354287	CDS	conserved protein of unknown function	_
AKAU_790317	3354220	3355083	CDS	AAA ATPase	_
AKAU_790318	3355080	3356522	CDS	Integrase	_
AKAU_790319	3356622	3356972	CDS	conserved exported protein of unknown function	_
AKAU_790320	3357500	3357547	CDS	protein of unknown function	_
AKAU_790321	3357720	3358388	CDS	conserved protein of unknown function	_
AKAU_790322	3358509	3359003	CDS	conserved protein of unknown function	_
AKAU_790323	3359085	3362213	CDS	conserved protein of unknown function	_
AKAU_790324	3362210	3365782	CDS	Helicase	_
AKAU_790325	3366175	3366483	CDS	protein of unknown function	_
AKAU_790326	3367161	3367856	CDS	conserved membrane protein of unknown function	_
AKAU_790327	3368125	3368460	CDS	conserved protein of unknown function	_
AKAU_790328	3368697	3368915	CDS	conserved protein of unknown function	_
AKAU_790329	3368961	3369134	CDS	protein of unknown function	_
AKAU_790330	3369632	3370348	CDS	conserved protein of unknown function	_
AKAU_790331	3370484	3371080	CDS	conserved protein of unknown function	_
AKAU_790332	3371391	3372164	CDS	protein of unknown function	_
AKAU_790333	3372079	3372267	CDS	protein of unknown function	_
AKAU_790334	3372321	3373007	CDS	conserved protein of unknown function	_
AKAU_790335	3373060	3373371	CDS	conserved protein of unknown function	_
AKAU_790336	3373685	3374947	CDS	conserved protein of unknown function	_
AKAU_790337	3375255	3376679	CDS	conserved protein of unknown function	_
AKAU_790338	3376926	3377552	CDS	conserved protein of unknown function	_
AKAU_790339	3377541	3378032	CDS	conserved protein of unknown function	_
AKAU_790340	3377759	3378490	CDS	protein of unknown function	_
AKAU_790341	3378061	3378405	CDS	XRE family transcriptional regulator	_
AKAU_790342	3378735	3380162	CDS	conserved protein of unknown function	_
AKAU_790343	3380228	3380413	CDS	protein of unknown function	_
AKAU_790344	3380573	3382807	CDS	conserved protein of unknown function	_
AKAU_790345	3383188	3384198	CDS	conserved protein of unknown function	_
AKAU_790346	3384274	3385074	CDS	conserved protein of unknown function	_
AKAU_790347	3385089	3386210	CDS	conserved protein of unknown function	_
AKAU_790348	3386207	3386743	CDS	conserved protein of unknown function	_
AKAU_790349	3386905	3387132	CDS	protein of unknown function	_
AKAU_790350	3387096	3388694	CDS	conserved protein of unknown function	_
AKAU_790351	3388788	3388988	CDS	protein of unknown function	_
AKAU_790352	3389161	3389283	CDS	protein of unknown function	_
AKAU_790353	3389277	3389558	CDS	protein of unknown function	_
AKAU_790354	3389515	3390381	CDS	conserved protein of unknown function	_
AKAU_790355	3390679	3391611	CDS	conserved exported protein of unknown function	_
AKAU_790356	3391641	3391823	CDS	exported protein of unknown function	_
AKAU_790357	3391849	3391929	CDS	protein of unknown function	_
AKAU_790358	3392271	3393200	CDS	conserved protein of unknown function	_
AKAU_790359	3393328	3394119	CDS	conserved protein of unknown function	_
AKAU_790360	3394222	3395103	CDS	conserved protein of unknown function	_
AKAU_790361	3395683	3395907	CDS	conserved protein of unknown function	_
AKAU_790362	3396040	3396234	CDS	conserved protein of unknown function	_
AKAU_790363	3396547	3396639	CDS	protein of unknown function	_
AKAU_790364	3396780	3397919	CDS	conserved protein of unknown function	_
AKAU_790365	3397988	3399457	CDS	Haloacid dehalogenase superfamily enzyme, subfamily IA	_
AKAU_790366	3399457	3400404	CDS	Rossmann fold nucleotide-binding protein	_
AKAU_790367	3400438	3401265	CDS	conserved protein of unknown function	_
AKAU_790368	3401262	3401666	CDS	conserved protein of unknown function	_
AKAU_790369	3401671	3402252	CDS	conserved protein of unknown function	_
AKAU_790370	3402413	3403357	CDS	conserved protein of unknown function	_
AKAU_790371	3403836	3403961	CDS	protein of unknown function	_
AKAU_790372	3404087	3404329	CDS	conserved protein of unknown function	_
AKAU_790373	3404393	3404638	CDS	conserved protein of unknown function	_
AKAU_790374	3405154	3405537	CDS	protein of unknown function	_
AKAU_790375	3405428	3405859	CDS	protein of unknown function	_
AKAU_790376	3405879	3406064	CDS	protein of unknown function	_
AKAU_790377	3406419	3406703	CDS	N-6 DNA methylase	_
AKAU_790378	3406851	3409112	CDS	ATP-dependent helicase	_
AKAU_790379	3408913	3412089	CDS	N-6 adenine-specific DNA methylase	_
AKAU_790380	3412086	3412817	CDS	conserved protein of unknown function	_
AKAU_790381	3412818	3419222	CDS	DEAD/DEAH box helicase	_
AKAU_790382	3419227	3421329	CDS	conserved protein of unknown function	_
AKAU_790383	3421350	3421580	CDS	protein of unknown function	_
AKAU_790384	3421499	3421741	CDS	protein of unknown function	_
AKAU_790385	3421888	3422106	CDS	protein of unknown function	_
AKAU_790386	3422314	3423423	CDS	conserved membrane protein of unknown function	_
AKAU_790387	3423420	3425105	CDS	Tannase and feruloyl esterase	_
AKAU_790388	3425353	3426216	CDS	Anti-anti-sigma regulatory factor (Antagonist of anti-sigma factor)	_
AKAU_790389	3426226	3426582	CDS	RsbT antagonist protein RsbS	rsbS
RGP56
Label	Begin	End	Type	Product	Gene
AKAU_2270019	8219349	8220641	CDS	Major facilitator transporter	_
AKAU_2270020	8220572	8220946	CDS	protein of unknown function	_
AKAU_2270021	8220813	8221670	CDS	conserved protein of unknown function	_
AKAU_2270022	8221639	8222643	CDS	Amidohydrolase 2	_
AKAU_2270023	8222684	8222857	CDS	conserved protein of unknown function	_
AKAU_2270024	8222854	8224191	CDS	conserved protein of unknown function	_
AKAU_2270025	8224197	8225459	CDS	putative Diguanylate cyclase	_
AKAU_2270026	8224915	8225520	CDS	conserved exported protein of unknown function	_
AKAU_2270027	8225521	8225760	CDS	protein of unknown function	_
AKAU_2270028	8226646	8227422	CDS	Asp/Glu/hydantoin racemase	_
AKAU_2270029	8227419	8228663	CDS	D-amino acid dehydrogenase 2 small subunit	dadA
AKAU_2270030	8228923	8230116	CDS	Extracellular ligand-binding receptor	_
AKAU_2270031	8230142	8231041	CDS	leucine/isoleucine/valine transporter subunit ; membrane component of ABC superfamily	livH
AKAU_2270032	8231045	8232859	CDS	ABC transporter	_
AKAU_2270033	8232847	8233584	CDS	leucine/isoleucine/valine transporter subunit ; ATP-binding component of ABC superfamily	livF
AKAU_2270034	8234561	8234974	CDS	conserved protein of unknown function	_
AKAU_2270035	8235013	8236023	CDS	conserved protein of unknown function	_
AKAU_2270036	8235305	8235547	CDS	protein of unknown function	_
AKAU_2270037	8235624	8236808	CDS	conserved protein of unknown function	_
AKAU_2270038	8237175	8237609	CDS	conserved protein of unknown function	_
AKAU_2270039	8237922	8238146	CDS	conserved protein of unknown function	_
AKAU_2270040	8238546	8238764	CDS	conserved protein of unknown function	_
AKAU_2270041	8238966	8239469	CDS	protein of unknown function	_
AKAU_2270042	8239540	8240652	CDS	conserved protein of unknown function	_
AKAU_2270043	8240649	8241296	CDS	Dienelactone hydrolase	_
AKAU_2270044	8242475	8242714	CDS	protein of unknown function	_
AKAU_2270045	8242846	8243307	CDS	CHRD domain-containing protein	_
AKAU_2270046	8243352	8244044	CDS	Cytochrome B561	_
AKAU_2270047	8244138	8244395	CDS	protein of unknown function	_
AKAU_2270048	8244382	8244720	CDS	conserved protein of unknown function	_
AKAU_2270049	8244985	8246766	CDS	Rieske (2Fe-2S) domain-containing protein	_
AKAU_2270050	8246948	8247202	CDS	Prevent-host-death family protein	_
AKAU_2270051	8247227	8247613	CDS	PilT domain-containing protein (modular protein)	_
AKAU_2270052	8247914	8248201	CDS	protein of unknown function	_
AKAU_2270053	8248351	8248680	CDS	conserved exported protein of unknown function	_
AKAU_2270054	8248804	8249127	CDS	protein of unknown function	_
AKAU_2270055	8249483	8250184	CDS	TetR family transcriptional regulator	_
AKAU_2270056	8250407	8250601	CDS	Cold shock-like protein CspA	cspA
AKAU_2270057	8250634	8250792	CDS	LysR family regulatory protein	_
AKAU_2270058	8251173	8252048	CDS	LysR family transcriptional regulator	_
AKAU_2270059	8252303	8254003	CDS	putative 2-ketoarginine decarboxylase AruI	aruI
AKAU_2270060	8254000	8255478	CDS	Betaine aldehyde dehydrogenase 1, chloroplastic	ALDH10A
AKAU_2270061	8255503	8256474	CDS	guanidinobutyrase	gbh
AKAU_2270062	8256553	8256702	CDS	protein of unknown function	_
AKAU_2270063	8256743	8257621	CDS	putative amino acid-binding protein (ABC superfamily, peri_bind)	_
AKAU_2270064	8257668	8258411	CDS	putative amino acid transport protein (ABC superfamily, membrane) (gluP)	_
AKAU_2270065	8258414	8259070	CDS	putative amino acid transport protein (ABC superfamily, membrane)	_
AKAU_2270066	8259213	8259938	CDS	glutamate and aspartate transporter subunit ; ATP-binding component of ABC superfamily	gltL
AKAU_2270067	8260027	8260221	CDS	protein of unknown function	_
AKAU_2280001	8260921	8261628	CDS	conserved protein of unknown function	_
AKAU_2280002	8261558	8263027	CDS	conserved protein of unknown function	_
AKAU_2280003	8263034	8266183	CDS	Error-prone DNA polymerase	dnaE
AKAU_2280004	8266208	8267125	CDS	Methionine adenosyltransferase 2 subunit beta	MAT2B
RGP14
Label	Begin	End	Type	Product	Gene
AKAU_520055	1552364	1552684	CDS	Glycosyltransferase 28 domain-containing protein (fragment)	_
AKAU_520056	1552502	1552609	CDS	protein of unknown function	_
AKAU_520057	1552846	1553292	CDS	Glycosyltransferase	_
AKAU_520058	1553295	1553483	CDS	Group 1 glycosyl transferase	_
AKAU_530001	1553735	1553884	CDS	protein of unknown function	_
AKAU_530002	1553881	1554054	CDS	protein of unknown function	_
AKAU_530003	1554176	1554385	CDS	protein of unknown function	_
AKAU_530004	1554831	1555607	CDS	Transcriptional activator protein FnrA	fnrA
AKAU_530005	1555594	1555911	CDS	protein of unknown function	_
AKAU_530006	1555807	1556202	CDS	conserved protein of unknown function	_
AKAU_530007	1556301	1557137	CDS	protein of unknown function	_
AKAU_530008	1557151	1558050	CDS	LysR family transcriptional regulator	_
AKAU_530009	1558666	1559112	CDS	conserved protein of unknown function	_
AKAU_530010	1559192	1559389	CDS	conserved protein of unknown function	_
AKAU_530011	1559603	1559827	CDS	conserved protein of unknown function	_
AKAU_530012	1559824	1560153	CDS	ATPase AAA (fragment)	_
AKAU_530013	1560348	1561148	CDS	Integrase family protein (fragment)	_
AKAU_530014	1560568	1560921	CDS	protein of unknown function	_
AKAU_530015	1561185	1561616	CDS	protein of unknown function	_
AKAU_530016	1561490	1562557	CDS	conserved protein of unknown function	_
AKAU_530017	1562670	1562762	CDS	transposase	_
AKAU_530018	1563118	1563483	CDS	conserved protein of unknown function	_
AKAU_530019	1563464	1563700	CDS	conserved protein of unknown function	_
AKAU_530020	1563784	1563981	CDS	conserved protein of unknown function	_
AKAU_530021	1564150	1564680	CDS	conserved protein of unknown function	_
AKAU_530022	1564790	1565032	CDS	protein of unknown function	_
AKAU_530023	1565263	1565463	CDS	protein of unknown function	_
AKAU_530024	1565479	1566246	CDS	conserved protein of unknown function	_
AKAU_530025	1566259	1567050	CDS	Integrase catalytic subunit	_
AKAU_530026	1567179	1567352	CDS	conserved protein of unknown function	_
AKAU_530027	1567342	1568274	CDS	conserved protein of unknown function	_
AKAU_530028	1567541	1567993	CDS	conserved protein of unknown function	_
AKAU_530029	1568264	1570348	CDS	conserved protein of unknown function	_
AKAU_530030	1569707	1571107	CDS	Integrase catalytic subunit	_
AKAU_530031	1571303	1571797	fCDS	fragment of phosphoenolpyruvate synthase (part 2)	pps
AKAU_530032	1571722	1572270	fCDS	fragment of phosphoenolpyruvate synthase (part 1)	pps
AKAU_530033	1572315	1572782	CDS	conserved protein of unknown function	_
AKAU_530034	1572983	1573471	CDS	conserved protein of unknown function	_
AKAU_530035	1573480	1573761	CDS	conserved protein of unknown function	_
AKAU_530036	1573769	1574440	CDS	conserved protein of unknown function	_
AKAU_530037	1574770	1575219	CDS	Nuclear protein SET	_
AKAU_530038	1575586	1575948	CDS	Transport-associated protein	_
AKAU_530039	1576301	1576831	CDS	Transcriptional regulator	_
AKAU_530040	1577023	1577364	CDS	Protein PhnA homolog	phnA
AKAU_530041	1577753	1578238	CDS	(3R)-hydroxymyristol acyl carrier protein dehydratase	fabZ
AKAU_530042	1578411	1578890	fCDS	fragment of RNA polymerase, sigma 70 (sigma D) factor (part 2)	rpoD
AKAU_530043	1578957	1579202	fCDS	fragment of RNA polymerase, sigma 70 (sigma D) factor (part 1)	rpoD
AKAU_530044	1579118	1580527	CDS	Sigma70 factor RpoD	_
AKAU_530045	1580605	1580862	CDS	conserved protein of unknown function	_
AKAU_530046	1580778	1581119	CDS	protein of unknown function	_
AKAU_530047	1581020	1583332	CDS	putative fused malic enzyme oxidoreductase ; putative phosphotransacetylase	maeB
AKAU_530048	1583494	1583724	CDS	conserved protein of unknown function	_
AKAU_530049	1583873	1584781	CDS	3-oxoacyl-[acyl-carrier-protein] synthase 3	fabH
AKAU_530050	1584727	1585065	CDS	protein of unknown function	_
AKAU_530051	1585007	1585216	CDS	protein of unknown function	_
AKAU_530052	1585208	1586032	CDS	putative spermidine synthase	_
AKAU_530053	1586214	1586570	CDS	conserved protein of unknown function	_
AKAU_530054	1586790	1586954	CDS	Isocitrate dehydrogenase	_
AKAU_540001	1587159	1587755	CDS	leucine/isoleucine/valine transporter subunit ; ATP-binding component of ABC superfamily	livF
AKAU_540002	1588066	1588872	CDS	Ribosyldihydronicotinamide dehydrogenase [quinone]	Nqo
AKAU_540003	1588946	1589419	CDS	Lactoylglutathione lyase	_
AKAU_540004	1589496	1589699	CDS	conserved protein of unknown function	_
RGP24
Label	Begin	End	Type	Product	Gene
AKAU_870014	3524939	3525328	CDS	conserved exported protein of unknown function	_
AKAU_870015	3525402	3525863	CDS	Outer membrane lipoprotein transmembrane	_
AKAU_870016	3525946	3526338	CDS	conserved protein of unknown function	_
AKAU_870017	3526335	3526799	CDS	conserved protein of unknown function	_
AKAU_880001	3527337	3528542	CDS	Partitioning protein	_
AKAU_880002	3528539	3529522	CDS	Partitioning protein	_
AKAU_880003	3530465	3530788	CDS	protein of unknown function	_
AKAU_880004	3530735	3531553	CDS	conserved protein of unknown function	_
AKAU_880005	3531712	3533871	CDS	Phage integrase family protein	_
AKAU_880006	3534417	3535058	CDS	conserved protein of unknown function	_
AKAU_880007	3535055	3537037	CDS	conserved protein of unknown function	_
AKAU_880008	3537041	3538036	CDS	conserved protein of unknown function	_
AKAU_880009	3538033	3539670	CDS	conserved protein of unknown function	_
AKAU_880010	3539914	3540132	CDS	conserved protein of unknown function	_
AKAU_880011	3540129	3540821	CDS	Multi-sensor signal transduction histidine kinase	_
AKAU_880012	3541112	3541408	CDS	LysR family transcriptional regulator	_
AKAU_880013	3541621	3543354	CDS	Molybdopterin-binding oxidoreductase	_
AKAU_880014	3543394	3543540	CDS	conserved protein of unknown function	_
AKAU_880015	3543764	3543979	CDS	conserved protein of unknown function	_
AKAU_880016	3544279	3544494	CDS	conserved protein of unknown function	_
AKAU_880017	3544539	3544748	CDS	protein of unknown function	_
AKAU_880018	3544837	3545544	CDS	succinate dehydrogenase, FeS subunit	sdhB
AKAU_880019	3545870	3548035	CDS	Amylo-alpha-16-glucosidase	_
AKAU_880020	3548418	3550277	CDS	Thiamine pyrophosphate protein	_
AKAU_880021	3550282	3551388	CDS	Mandelate racemase/muconate lactonizing protein	_
AKAU_880022	3551363	3552349	CDS	conserved membrane protein of unknown function	_
AKAU_880023	3552342	3553007	CDS	conserved protein of unknown function	_
AKAU_880024	3552997	3554655	CDS	Glucose-methanol-choline oxidoreductase	_
AKAU_880025	3554640	3555665	CDS	Cytochrome C oxidase subunit II	_
AKAU_880026	3555692	3557683	CDS	Cytochrome c oxidase subunit 1	ctaD
AKAU_880027	3557661	3558275	CDS	Cytochrome C oxidase subunit III	_
AKAU_880028	3558286	3558786	CDS	conserved membrane protein of unknown function	_
AKAU_880030	3560187	3561185	CDS	Short chain dehydrogenase	_
AKAU_880031	3561308	3562012	CDS	Glycosyl hydrolase	_
AKAU_890001	3562357	3562758	CDS	conserved protein of unknown function	_
AKAU_890002	3562730	3564955	CDS	1,4-alpha-glucan branching enzyme	glgB
RGP68
Label	Begin	End	Type	Product	Gene
AKAU_2640006	9455955	9456404	CDS	conserved protein of unknown function	_
AKAU_2640007	9456524	9457858	CDS	argininosuccinate synthetase	argG
AKAU_2640008	9457963	9458481	CDS	conserved protein of unknown function	_
AKAU_2640009	9458677	9461061	CDS	putative phosphoketolase 1	_
AKAU_2640010	9460922	9461296	CDS	protein of unknown function	_
AKAU_2650001	9462105	9462293	CDS	conserved protein of unknown function	_
AKAU_2650002	9462807	9463142	CDS	protein of unknown function	_
AKAU_2650003	9463103	9463957	CDS	cAMP-binding protein (fragment)	_
AKAU_2650004	9464041	9464805	CDS	MotA/TolQ/ExbB proton channel	_
AKAU_2650005	9464868	9465563	CDS	OmpA/MotB domain-containing protein	_
AKAU_2650006	9465919	9466170	CDS	protein of unknown function	_
AKAU_2650007	9466171	9468207	CDS	PAS/PAC sensor hybrid histidine kinase	_
AKAU_2650008	9468217	9468519	CDS	protein of unknown function	_
AKAU_2650009	9468538	9468969	CDS	protein of unknown function	_
AKAU_2650010	9469145	9469435	CDS	protein of unknown function	_
AKAU_2650011	9469970	9471526	CDS	Alkaline phosphatase	_
AKAU_2650012	9471536	9471748	CDS	exported protein of unknown function	_
AKAU_2650013	9471882	9472205	CDS	conserved protein of unknown function	_
AKAU_2650014	9472258	9472554	CDS	protein of unknown function	_
AKAU_2650015	9472662	9472940	CDS	conserved protein of unknown function	_
AKAU_2650016	9473073	9473303	CDS	conserved protein of unknown function	_
AKAU_2650017	9473417	9473671	CDS	conserved protein of unknown function	_
AKAU_2650018	9473844	9474035	CDS	protein of unknown function	_
AKAU_2650019	9474450	9476018	CDS	Diguanylate phosphodiesterase	_
AKAU_2650020	9476336	9477742	CDS	Diguanylate cyclase (GGDEF) domain-containing protein	_
AKAU_2650021	9477767	9478363	CDS	protein of unknown function	_
AKAU_2650022	9478011	9478835	CDS	conserved exported protein of unknown function	_
AKAU_2650023	9478967	9479539	CDS	Phasin family protein	_
AKAU_2650024	9479709	9480452	CDS	Acetoacetyl-CoA reductase	phbB
AKAU_2650025	9480481	9480639	CDS	conserved protein of unknown function	_
AKAU_2650026	9480848	9481111	CDS	conserved protein of unknown function	_
AKAU_2650027	9481957	9482400	CDS	Protozoan/cyanobacterial globin family protein	_
AKAU_2650028	9482484	9483098	CDS	conserved exported protein of unknown function	_
AKAU_2650029	9483108	9485453	CDS	Phosphodiesterase transmembrane protein	_
AKAU_2650030	9485460	9485654	CDS	conserved protein of unknown function	_
AKAU_2650031	9485905	9486207	CDS	protein of unknown function	_
AKAU_2650032	9486502	9486714	CDS	transposase	_
AKAU_2650033	9486786	9486980	CDS	protein of unknown function	_
AKAU_2650034	9486940	9487113	CDS	protein of unknown function	_
AKAU_2650035	9487315	9487620	CDS	conserved protein of unknown function	_
AKAU_2650036	9487899	9488138	CDS	conserved protein of unknown function	_
AKAU_2650037	9488113	9488703	CDS	transposase (fragment)	_
AKAU_2650038	9488550	9488876	CDS	transposase (fragment)	_
AKAU_2650039	9489057	9489224	CDS	protein of unknown function	_
AKAU_2650040	9489756	9491144	CDS	putative cytochrome c1 signal peptide protein	_
AKAU_2650041	9491175	9491924	CDS	Class I cytochrome c	_
AKAU_2650042	9491921	9492676	CDS	Cytochrome c-type biogenesis protein CcsB	_
AKAU_2660001	9492849	9493292	CDS	conserved protein of unknown function	_
AKAU_2660002	9493249	9493638	CDS	conserved protein of unknown function	_
AKAU_2660003	9493741	9494079	CDS	conserved protein of unknown function	_
AKAU_2660004	9494261	9495073	CDS	Uncharacterized methyltransferase-like C25B8.10	_
RGP17
Label	Begin	End	Type	Product	Gene
AKAU_590026	2064579	2064857	CDS	BFD (2Fe-2S)-binding domain-containing protein	_
AKAU_590027	2065039	2065416	CDS	GntR family transcriptional regulator	_
AKAU_590028	2065463	2065585	CDS	protein of unknown function	_
AKAU_590029	2065803	2066138	CDS	Class III aminotransferase	_
AKAU_590030	2066306	2069386	CDS	transposase	_
AKAU_590031	2069560	2070114	CDS	conserved protein of unknown function	_
AKAU_590032	2070020	2070226	CDS	conserved protein of unknown function	_
AKAU_590033	2070627	2071388	CDS	YecA family protein	_
AKAU_590034	2071847	2072275	CDS	conserved protein of unknown function	_
AKAU_590035	2072780	2073133	CDS	Response regulator receiver protein	_
AKAU_590036	2073095	2073403	CDS	protein of unknown function	_
AKAU_590037	2073831	2074055	CDS	protein of unknown function	_
AKAU_590038	2074598	2075524	CDS	2-dehydropantoate 2-reductase	_
AKAU_590039	2075656	2076336	CDS	GntR family transcriptional regulator	_
AKAU_590040	2076518	2077633	CDS	Mandelate racemase	mdlA
AKAU_590041	2078174	2078452	CDS	protein of unknown function	_
AKAU_590042	2078304	2078696	CDS	conserved exported protein of unknown function	_
AKAU_590043	2078825	2079361	CDS	conserved exported protein of unknown function	_
AKAU_590044	2079579	2079905	CDS	protein of unknown function	_
AKAU_590045	2079918	2080391	CDS	conserved protein of unknown function	_
AKAU_590046	2080572	2081306	CDS	Integrase catalytic region	_
AKAU_600001	2081487	2081819	CDS	conserved protein of unknown function	_
AKAU_600002	2082258	2083631	CDS	Lipoprotein	_
AKAU_600003	2083628	2084941	CDS	Rhs family protein	_
AKAU_600004	2085352	2086158	CDS	conserved protein of unknown function	_
AKAU_600005	2086317	2086499	CDS	protein of unknown function	_
AKAU_600008	2086986	2087480	CDS	conserved exported protein of unknown function	_
AKAU_600009	2087598	2087774	CDS	protein of unknown function	_
AKAU_600010	2087851	2088372	CDS	conserved protein of unknown function	_
AKAU_600011	2088494	2088658	CDS	conserved protein of unknown function	_
RGP6
Label	Begin	End	Type	Product	Gene
AKAU_160138	691205	691504	CDS	protein of unknown function	_
AKAU_160139	691420	692364	CDS	Auxin efflux carrier family protein	_
AKAU_160140	692446	693693	CDS	Allantoate amidohydrolase	_
AKAU_160141	693931	694557	CDS	Glutathione S-transferase	_
AKAU_170001	695026	695232	CDS	conserved protein of unknown function	_
AKAU_170002	695441	696697	CDS	Integrase family protein	_
AKAU_170003	696840	697109	CDS	conserved protein of unknown function	_
AKAU_170004	697334	697513	CDS	conserved protein of unknown function	_
AKAU_170005	697544	697837	CDS	protein of unknown function	_
AKAU_170006	698078	698521	CDS	conserved protein of unknown function	_
AKAU_170007	698578	698772	CDS	DNA-binding protein HU-alpha	_
AKAU_170008	699036	699542	CDS	Nuclear protein SET	_
AKAU_170009	699826	700320	CDS	conserved exported protein of unknown function	_
AKAU_170010	700340	700600	CDS	protein of unknown function	_
AKAU_170011	700690	701304	CDS	LysR family transcriptional regulator	_
AKAU_170012	701476	702306	CDS	Formate dehydrogenase	_
AKAU_170013	702438	703070	CDS	conserved protein of unknown function	_
AKAU_170014	703179	703592	CDS	conserved protein of unknown function	_
AKAU_170015	703642	703770	CDS	NAD-dependent aldehyde dehydrogenase (fragment)	_
AKAU_180001	704304	705749	CDS	transposase	_
AKAU_180002	706308	706517	CDS	CsbD family protein	_
AKAU_180003	706607	707515	CDS	Ribonuclease BN	_
AKAU_180004	707630	707842	CDS	protein of unknown function	_
AKAU_180005	708477	709124	CDS	Isochorismatase hydrolase	_
AKAU_180006	709318	710142	CDS	Non-heme chloroperoxidase	cpo
AKAU_190001	710738	711250	CDS	Fatty acid desaturase (fragment)	_
AKAU_190002	711333	712319	CDS	LysR family transcriptional regulator	_
AKAU_190003	712728	713462	CDS	Thermostable 8-oxoguanine DNA glycosyllase	_
AKAU_190004	713468	714142	CDS	conserved protein of unknown function	_
AKAU_190005	714117	714713	CDS	conserved protein of unknown function	_
AKAU_190006	714710	715918	CDS	conserved protein of unknown function	_
AKAU_190007	715915	716238	CDS	conserved protein of unknown function	_
AKAU_190008	716586	716855	CDS	protein of unknown function	_
AKAU_200001	716949	717326	CDS	protein of unknown function	_
AKAU_200002	717542	717967	CDS	Response regulator receiver protein	_
AKAU_200003	718564	719004	CDS	Phasin family protein	_
AKAU_200004	719088	720620	CDS	transposase	istA
AKAU_200005	720613	721413	CDS	ATP-binding domain-containing protein IstB	_
AKAU_200006	721883	722131	CDS	conserved exported protein of unknown function	_
AKAU_210001	722254	722628	CDS	Hydrophobe/amphiphile efflux-1 (HAE1) family protein	_
AKAU_210002	722272	722850	CDS	protein of unknown function	_
AKAU_220001	722942	724114	CDS	Cytochrome c oxidase subunit 2	_
AKAU_220002	724186	724665	CDS	Integral membrane protein	_
AKAU_220003	724935	725894	CDS	Malonyl-CoA O-methyltransferase BioC	bioC
AKAU_220004	725984	726790	CDS	putative amidophosphoribosyltransferase	_
RGP9
Label	Begin	End	Type	Product	Gene
AKAU_330008	976720	977385	CDS	conserved membrane protein of unknown function	_
AKAU_330009	977735	977956	CDS	conserved protein of unknown function	_
AKAU_330010	977941	978165	CDS	conserved protein of unknown function	_
AKAU_330011	978117	978560	CDS	protein of unknown function	_
AKAU_330012	978655	978948	CDS	Alpha,alpha-trehalose-phosphate synthase	_
AKAU_340001	979101	979796	CDS	conserved protein of unknown function	_
AKAU_340002	979793	980938	CDS	AAA_5 ATPase (fragment)	_
AKAU_340003	980973	982205	CDS	protein of unknown function	_
AKAU_340004	982425	983459	CDS	Radical SAM domain protein	_
AKAU_340005	983456	984349	CDS	Cupin 4 family protein	_
AKAU_340006	984353	985564	CDS	Serine/threonine protein kinase	_
AKAU_340007	985582	985758	CDS	protein of unknown function	_
AKAU_340008	985712	985900	CDS	protein of unknown function	_
AKAU_340009	986192	988009	CDS	conserved protein of unknown function	_
AKAU_340010	988006	990429	CDS	conserved protein of unknown function	_
AKAU_340011	990431	991900	CDS	conserved protein of unknown function	_
AKAU_340012	991890	993080	CDS	conserved protein of unknown function	_
AKAU_350001	993477	994007	CDS	conserved protein of unknown function	_
AKAU_350002	994132	997137	CDS	transposase	_
AKAU_350003	997124	997471	CDS	TnpC	_
AKAU_350004	997468	998673	CDS	conserved protein of unknown function	_
AKAU_350005	998780	1000471	CDS	Phage integrase family protein	_
AKAU_360001	1000748	1001989	CDS	putative oxidoreductase protein; putative dehydrogenase (flavoprotein)	_
AKAU_360002	1002111	1002899	CDS	Type 11 methyltransferase	_
AKAU_360003	1002957	1003388	CDS	conserved hypothetical protein	_
AKAU_360004	1003415	1003843	CDS	putative signal peptide protein	_
RGP1
Label	Begin	End	Type	Product	Gene
AKAU_10001	89	439	CDS	protein of unknown function	_
AKAU_10002	568	1200	CDS	Methyltransferase	_
AKAU_20001	1738	3270	CDS	transposase	_
AKAU_20002	3334	3669	CDS	conserved protein of unknown function	_
AKAU_20003	3666	4088	CDS	conserved protein of unknown function	_
AKAU_30001	4238	4933	CDS	Biopolymer transport protein ExbB	exbB
AKAU_30002	4964	5713	CDS	TonB family protein	_
AKAU_30003	5834	6280	CDS	conserved exported protein of unknown function	_
AKAU_30004	6316	7845	CDS	Propeptide PepSY amd peptidase M4	_
AKAU_30005	7820	10207	CDS	TonB-dependent siderophore receptor	_
AKAU_30006	10301	10609	CDS	conserved protein of unknown function	_
AKAU_30007	10690	11085	CDS	conserved exported protein of unknown function	_
AKAU_30008	11168	11458	CDS	protein of unknown function	_
AKAU_30009	11376	11720	CDS	protein of unknown function	_
AKAU_30010	12252	13022	CDS	conserved protein of unknown function	_
AKAU_30011	13019	13891	CDS	conserved protein of unknown function	_
AKAU_30012	13933	14187	CDS	conserved exported protein of unknown function	_
AKAU_30013	14347	14694	CDS	Cation resistance protein, CopC-like	_
AKAU_30014	14734	15633	CDS	conserved exported protein of unknown function	_
AKAU_30015	15741	16115	CDS	conserved exported protein of unknown function	_
AKAU_30016	16156	16305	CDS	protein of unknown function	_
AKAU_30017	16430	16720	CDS	protein of unknown function	_
AKAU_30018	16741	17142	CDS	LuxR family transcriptional regulator (modular protein)	_
AKAU_40001	17995	20682	CDS	UvrABC system protein A	uvrA
AKAU_40002	20701	20760	CDS	protein of unknown function	_
AKAU_40003	20793	21110	CDS	transposase	_
AKAU_40004	21151	21393	CDS	protein of unknown function	_
AKAU_40005	21399	22805	CDS	transposase	_
AKAU_40006	23599	24456	CDS	Enoyl-CoA hydratase/isomerase	_
AKAU_40007	24720	25166	CDS	Ohr subfamily peroxiredoxin	_
AKAU_40008	25370	25816	CDS	Ohr subfamily peroxiredoxin	_
AKAU_40009	25963	26355	CDS	Glyoxalase/bleomycin resistance protein/dioxygenase	_
AKAU_40010	26574	27035	CDS	MarR family transcriptional regulator	_
AKAU_40011	27080	28039	CDS	AraC family transcriptional regulator	_
AKAU_40012	28214	28333	CDS	protein of unknown function	_
AKAU_60001	29646	29852	CDS	conserved protein of unknown function	_
AKAU_60002	29991	30224	CDS	conserved protein of unknown function	_
AKAU_60003	30316	30540	CDS	conserved protein of unknown function	_
AKAU_misc_RNA_30	30867	31235	misc_RNA	tmRNA	_
AKAU_70001	31344	32057	CDS	2-phosphoglycolate phosphatase	_
AKAU_70002	32074	32772	CDS	bifunctional 3-demethylubiquinone-9 3-methyltransferase and 2-octaprenyl-6-hydroxy phenol methylase	ubiG
AKAU_70003	32968	33618	CDS	Outer membrane protein A	ompA
AKAU_70004	33924	34151	CDS	protein of unknown function	_
RGP61
Label	Begin	End	Type	Product	Gene
AKAU_2480061	8761012	8762034	CDS	RND family efflux transporter MFP subunit	_
AKAU_2480062	8762031	8763533	CDS	RND efflux system outer membrane lipoprotein	_
AKAU_2480063	8763540	8764352	CDS	Alpha/beta hydrolase fold protein	_
AKAU_2480064	8764405	8765637	CDS	Major facilitator transporter	_
AKAU_2480065	8765842	8766039	CDS	protein of unknown function	_
AKAU_2480066	8766627	8766788	CDS	Isocitrate dehydrogenase	_
AKAU_2490001	8766933	8767163	CDS	Amino acid permease	_
AKAU_2490002	8767204	8767389	CDS	protein of unknown function	_
AKAU_2490003	8767433	8768347	CDS	putative glutaminase	yneH
AKAU_2490004	8768373	8768501	CDS	Zinc-binding alcohol dehydrogenase family protein	_
AKAU_2490005	8768478	8768777	CDS	conserved protein of unknown function	_
AKAU_2490006	8768863	8769054	CDS	protein of unknown function	_
AKAU_2490007	8769320	8769529	CDS	protein of unknown function	_
AKAU_2490008	8769912	8770931	CDS	YecA family protein	_
AKAU_2490009	8771176	8773854	CDS	Non-specific serine/threonine protein kinase	_
AKAU_2490010	8773873	8774880	CDS	Zinc finger, SWIM-type	_
AKAU_2490011	8774935	8775270	CDS	protein of unknown function	_
AKAU_2490012	8775294	8775611	CDS	CcdB-like toxin protein	_
AKAU_2490013	8775611	8775853	CDS	Post-segregation antitoxin CcdA	_
AKAU_2490014	8776060	8776248	CDS	conserved protein of unknown function	_
AKAU_2490015	8776302	8776583	CDS	conserved protein of unknown function	_
AKAU_2490016	8776599	8778155	CDS	Diguanylate cyclase	_
AKAU_2490017	8778780	8779316	CDS	conserved protein of unknown function	_
AKAU_2490018	8779313	8779789	CDS	conserved protein of unknown function	_
AKAU_2490019	8780096	8780533	CDS	putative Histone-lysine N-methyltransferase	_
AKAU_2490020	8780831	8781637	CDS	protein of unknown function	_
AKAU_2490021	8780895	8781035	CDS	Histone family protein DNA-binding protein	_
AKAU_2490022	8781806	8782255	CDS	conserved protein of unknown function	_
AKAU_2490023	8782036	8783019	CDS	conserved protein of unknown function	_
AKAU_2490024	8783002	8783322	CDS	protein of unknown function	_
AKAU_2490025	8783617	8783874	CDS	conserved protein of unknown function	_
AKAU_2490026	8784031	8784618	CDS	conserved protein of unknown function	_
AKAU_2490027	8784974	8785156	CDS	transposase	_
AKAU_2490028	8785332	8785553	CDS	conserved protein of unknown function	_
AKAU_2490029	8785577	8785912	CDS	conserved protein of unknown function	_
AKAU_2490030	8785912	8786829	CDS	putative transcription regulator (AraC family)	_
AKAU_2490031	8787042	8787884	CDS	Short-chain dehydrogenase/reductase SDR	_
AKAU_2490032	8788124	8788432	CDS	conserved protein of unknown function	_
AKAU_2490033	8788169	8789128	CDS	NAD-dependent epimerase/dehydratase	_
AKAU_2490034	8789290	8790876	CDS	transposase	_
AKAU_2490035	8790907	8791251	CDS	conserved protein of unknown function	_
AKAU_2490036	8791248	8791688	CDS	conserved protein of unknown function	_
AKAU_2490037	8791852	8792379	CDS	conserved protein of unknown function	_
AKAU_2490038	8792465	8792635	CDS	protein of unknown function	_
AKAU_2490039	8792768	8793874	CDS	transposase	_
AKAU_2490040	8794113	8794328	CDS	protein of unknown function	_
AKAU_2490041	8794344	8794916	CDS	Phenylacetic acid degradation protein PaaY	paaY
AKAU_2490042	8794955	8796610	CDS	Major facilitator transporter	_
AKAU_2490043	8796793	8797392	CDS	Chorismate lyase family protein	_
AKAU_2490044	8797449	8798930	CDS	succinate-semialdehyde dehydrogenase I, NADP-dependent	gabD
AKAU_2490045	8798956	8800536	CDS	Long-chain-fatty-acid--CoA ligase	_
AKAU_2490046	8800613	8801365	CDS	3-oxoacyl-[acyl-carrier-protein] reductase FabG	fabG
AKAU_2490047	8801366	8803552	CDS	putative dehydrogenase	_
AKAU_2490048	8803785	8804546	CDS	Beta-lactamase like protein	_
AKAU_2490049	8804543	8805079	CDS	Caffeine dehydrogenase subunit gamma	cdhC
AKAU_2490050	8805076	8805954	CDS	Carbon monoxide dehydrogenase medium chain	_
AKAU_2490051	8805966	8807561	CDS	3-hydroxybutyryl-CoA dehydratase	_
AKAU_2490052	8807612	8808049	CDS	conserved hypothetical protein ; putative thioesterase	_
AKAU_2490053	8808046	8809197	CDS	putative iron-containing alcohol dehydrogenase	_
AKAU_2490054	8809260	8809568	CDS	protein of unknown function	_
AKAU_2490055	8809647	8809979	CDS	conserved protein of unknown function	_
AKAU_2490056	8810208	8811215	CDS	putative Transcriptional regulator	_
AKAU_2490057	8811269	8812267	CDS	Xanthine and Co dehydrogenase maturation factor	_
AKAU_2490058	8812332	8813324	CDS	Anaerobic benzoate catabolism transcriptional regulator	_
AKAU_2490059	8813522	8814631	CDS	fused maltose transport subunit, ATP-binding component of ABC superfamily ; regulatory protein	malK
AKAU_2490060	8814650	8815381	CDS	HAD family hydrolase	_
AKAU_2490061	8815378	8815641	CDS	Binding-protein-dependent transport systems inner membrane component (fragment)	_
AKAU_2500001	8815881	8816072	CDS	protein of unknown function	_
AKAU_2500002	8816018	8816302	CDS	protein of unknown function	_
AKAU_2510001	8816616	8816990	CDS	Hydrophobe/amphiphile efflux-1 (HAE1) family protein	_
AKAU_2520001	8817478	8817756	CDS	protein of unknown function	_
AKAU_2520002	8817871	8818041	CDS	exported protein of unknown function	_
AKAU_2520003	8818063	8818299	CDS	protein of unknown function	_
AKAU_2520004	8818605	8818889	CDS	conserved protein of unknown function	_
RGP66
Label	Begin	End	Type	Product	Gene
AKAU_2590033	9348084	9348629	CDS	putative hydrocarbon binding protein (Contains V4R domain)	_
AKAU_2590034	9348663	9349634	CDS	Zn-dependent dipeptidase, microsomal dipeptidase	_
AKAU_2590035	9349678	9350952	CDS	serine hydroxymethyltransferase	glyA
AKAU_2590036	9351487	9352506	CDS	HTH-type transcriptional regulator CdhR	cdhR
AKAU_2590037	9352490	9352753	CDS	exported protein of unknown function	_
AKAU_2590038	9352714	9352914	CDS	protein of unknown function	_
AKAU_2600001	9353025	9353531	CDS	Isocitrate dehydrogenase	_
AKAU_2600002	9353939	9354133	CDS	conserved protein of unknown function	_
AKAU_2600003	9354282	9354509	CDS	conserved protein of unknown function	_
AKAU_2600004	9354580	9355254	CDS	putative spermidine synthase	_
AKAU_2600005	9355385	9355699	CDS	Phosphocarrier HPr protein	_
AKAU_2600006	9355735	9356205	CDS	conserved protein of unknown function	_
AKAU_2600007	9356433	9357194	CDS	conserved membrane protein of unknown function	_
AKAU_2600008	9357185	9357460	CDS	conserved protein of unknown function	_
AKAU_2600009	9357480	9358097	CDS	conserved protein of unknown function	_
AKAU_2600010	9358131	9360140	CDS	Hydrogenase 4 subunit B	_
AKAU_2600011	9360137	9361087	CDS	Formate hydrogenlyase subunit 4	_
AKAU_2600012	9361088	9361747	CDS	Hydrogenase 4 membrane component (E)	_
AKAU_2600013	9361740	9363200	CDS	hydrogenase 4, membrane subunit	hyfF
AKAU_2600014	9363204	9364757	CDS	putative formate hydrogenlyase subunit	_
AKAU_2600015	9364757	9365284	CDS	putative hydrogenase/oxidoreductase subunit	_
AKAU_2600016	9365391	9365843	CDS	conserved membrane protein of unknown function	_
AKAU_2600017	9365904	9366434	CDS	UspA domain-containing protein	_
AKAU_2600018	9366762	9367094	CDS	conserved exported protein of unknown function	_
AKAU_2600019	9367346	9367519	CDS	protein of unknown function	_
AKAU_2600020	9368136	9370196	CDS	Acetyl-coenzyme A synthetase	acsA
AKAU_2600021	9370630	9371052	CDS	Amino acid-binding ACT protein	_
AKAU_2600022	9371452	9371625	CDS	protein of unknown function	_
AKAU_2600023	9371685	9372389	CDS	transposase	_
AKAU_2600024	9372707	9373045	CDS	conserved protein of unknown function	_
AKAU_2600025	9373398	9373721	CDS	transposase	_
AKAU_2600026	9374266	9374523	CDS	protein of unknown function	_
AKAU_2600027	9374538	9374756	CDS	transposase	_
AKAU_2610001	9374961	9375395	CDS	conserved hypothetical protein; putative membrane protein	_
AKAU_2610002	9375397	9375852	CDS	conserved hypothetical protein; putative membrane protein	_
AKAU_2610003	9375907	9376725	CDS	conserved membrane protein of unknown function	_
AKAU_2610004	9376925	9377227	CDS	protein of unknown function	_
RGP27
Label	Begin	End	Type	Product	Gene
AKAU_1020003	4335686	4335904	CDS	DNA polymerase III subunit alpha	_
AKAU_1020004	4335920	4336252	CDS	conserved protein of unknown function	_
AKAU_1020005	4336271	4336483	CDS	conserved protein of unknown function	_
AKAU_1020006	4336570	4336986	CDS	protein of unknown function	_
AKAU_1020007	4337096	4337467	CDS	conserved membrane protein of unknown function	_
AKAU_1020008	4337547	4338419	CDS	conserved protein of unknown function	_
AKAU_1020009	4338693	4339112	CDS	HxlR family transcriptional regulator	_
AKAU_1020010	4339385	4340359	CDS	transposase	insH
AKAU_1020011	4340681	4340926	CDS	conserved protein of unknown function	_
AKAU_1020012	4341179	4341541	CDS	conserved exported protein of unknown function	_
AKAU_1020013	4341597	4342103	CDS	conserved protein of unknown function	_
AKAU_1020014	4342129	4342455	CDS	conserved exported protein of unknown function	_
AKAU_1020015	4342468	4342665	CDS	conserved protein of unknown function	_
AKAU_1020016	4342517	4342855	CDS	protein of unknown function	_
AKAU_1030001	4342965	4343639	CDS	conserved protein of unknown function	_
AKAU_1030002	4343670	4345190	CDS	Fis family transcriptional regulator	_
AKAU_1030003	4345748	4346125	CDS	transposase	_
AKAU_1030004	4346246	4347601	CDS	transposase	_
AKAU_1030005	4347601	4348047	CDS	protein of unknown function	_
AKAU_1030006	4348511	4348843	CDS	conserved protein of unknown function	_
AKAU_1030007	4348840	4349280	CDS	conserved protein of unknown function	_
AKAU_1030008	4349299	4351128	CDS	putative GTPase	_
AKAU_1030009	4351125	4353020	CDS	conserved protein of unknown function	_
AKAU_1030010	4352978	4353619	CDS	conserved protein of unknown function	_
AKAU_1030011	4353645	4356122	CDS	conserved protein of unknown function	_
AKAU_1030012	4356154	4356321	CDS	protein of unknown function	_
AKAU_1030013	4356457	4357269	CDS	transposase	_
AKAU_1030014	4357567	4358697	CDS	transposase	_
AKAU_1030015	4358888	4362469	CDS	Helicase domain-containing protein	_
AKAU_1030016	4362466	4364484	CDS	conserved protein of unknown function	_
AKAU_1030017	4364481	4365740	CDS	conserved protein of unknown function	_
AKAU_1030018	4365816	4367474	CDS	conserved protein of unknown function	_
AKAU_1030019	4367821	4369041	CDS	Group 2 glycosyl transferase	_
AKAU_1030020	4369041	4369715	CDS	conserved exported protein of unknown function	_
AKAU_1030021	4369735	4371036	CDS	Vi polysaccharide biosynthesis protein VipA/TviB	vipA
AKAU_1030022	4371020	4372171	CDS	conserved exported protein of unknown function	_
AKAU_1030023	4372172	4373230	CDS	conserved exported protein of unknown function	_
AKAU_1030024	4373445	4373603	CDS	protein of unknown function	_
AKAU_1030025	4373548	4374057	CDS	conserved protein of unknown function	_
AKAU_1030026	4374235	4375254	CDS	putative transcriptional regulator	_
AKAU_1030027	4375412	4376230	CDS	Silent information regulator protein Sir2	_
AKAU_1030028	4376251	4376664	CDS	conserved protein of unknown function	_
AKAU_1030029	4376742	4377815	CDS	DNA helicase/exodeoxyribonuclease V, alpha subunit	_
AKAU_1040001	4377939	4378100	CDS	protein of unknown function	_
AKAU_1040003	4379189	4379395	CDS	conserved protein of unknown function	_
AKAU_1040004	4379422	4380279	CDS	bifunctional 5,10-methylene-tetrahydrofolate dehydrogenase and 5,10-methylene-tetrahydrofolate cyclohydrolase	folD
AKAU_1040005	4380390	4381550	CDS	O-antigen acetylase	_
AKAU_1040006	4381963	4384077	CDS	Oligopeptidase A	prlC
RGP50
Label	Begin	End	Type	Product	Gene
AKAU_2030012	7838647	7839081	CDS	exported protein of unknown function	_
AKAU_2030013	7838963	7839265	CDS	conserved protein of unknown function	_
AKAU_2030014	7839280	7839735	CDS	conserved protein of unknown function	_
AKAU_2030015	7839761	7840627	CDS	Uncharacterized oxidoreductase YhdF	yhdF
AKAU_2040001	7841077	7842225	CDS	conserved protein of unknown function	_
AKAU_2040002	7842258	7842512	CDS	protein of unknown function	_
AKAU_2040003	7842439	7842678	CDS	conserved protein of unknown function	_
AKAU_2050001	7842772	7842942	CDS	protein of unknown function	_
AKAU_2050002	7843014	7843172	CDS	protein of unknown function	_
AKAU_2050003	7843209	7843349	CDS	protein of unknown function	_
AKAU_2050004	7843551	7843787	CDS	Metal dependent phosphohydrolase (fragment)	_
AKAU_2050005	7844143	7845075	CDS	Zinc-binding oxidoreductase	_
AKAU_2050006	7845547	7845735	CDS	protein of unknown function	_
AKAU_2050007	7845719	7845853	CDS	Catalase (fragment)	_
AKAU_2050008	7846017	7846241	CDS	conserved protein of unknown function	_
AKAU_2050009	7846379	7846981	CDS	putative conserved flavoprotein	wrbA
AKAU_2050010	7847285	7847545	CDS	conserved exported protein of unknown function	_
AKAU_2050011	7847973	7848257	CDS	conserved protein of unknown function	_
AKAU_2050012	7848273	7848575	CDS	protein of unknown function	_
AKAU_2050013	7848865	7849221	CDS	Uncharacterized 31.7 kDa protein in traX-finO intergenic region (fragment)	_
AKAU_2050014	7849194	7849607	CDS	conserved exported protein of unknown function	_
AKAU_2050015	7850306	7850584	CDS	protein of unknown function	_
AKAU_2050016	7850921	7851130	CDS	protein of unknown function	_
AKAU_2050017	7851130	7851363	CDS	protein of unknown function	_
AKAU_2050018	7851199	7852164	CDS	Homocysteine S-methyltransferase	_
AKAU_2050019	7852467	7853105	CDS	Regulatory protein LysR (modular protein)	_
AKAU_2050020	7853168	7853818	CDS	Alcohol dehydrogenase zinc-binding domain protein (modular protein)	_
AKAU_2050021	7854072	7854299	CDS	conserved protein of unknown function	_
AKAU_2050022	7854389	7854703	CDS	transposase	_
AKAU_2050023	7854718	7855479	CDS	Pirin-related protein (fragment)	_
AKAU_2050024	7855839	7856687	CDS	conserved protein of unknown function	_
AKAU_2050025	7857482	7858402	CDS	transposase	insH
AKAU_2050026	7858929	7859378	CDS	putative RNA polymerase, sigma-24 subunit, ECF subfamily	_
AKAU_2050027	7859607	7860929	CDS	transposase	_
AKAU_2050028	7861229	7861912	CDS	Metal-dependent phosphohydrolase HD sub domain-containing protein	_
AKAU_2050029	7862262	7862441	CDS	protein of unknown function	_
AKAU_2050030	7862710	7863735	CDS	AraC family transcriptional regulator	_
AKAU_2060001	7864103	7864957	CDS	transposase	_
AKAU_2070001	7865297	7865893	CDS	ParB-like nuclease	_
AKAU_2070002	7866279	7866467	CDS	conserved exported protein of unknown function	_
AKAU_2070003	7866466	7866666	CDS	conserved protein of unknown function	_
AKAU_2070004	7867271	7868389	CDS	Histidine kinase	_
AKAU_2070005	7868557	7868766	CDS	protein of unknown function	_
AKAU_2070006	7868747	7869202	CDS	conserved protein of unknown function	_
AKAU_2070007	7869583	7869819	CDS	conserved protein of unknown function	_
AKAU_2070008	7870394	7871269	CDS	Catalase	_
AKAU_2070009	7871403	7871636	CDS	conserved protein of unknown function	_
AKAU_2070010	7871763	7872014	CDS	exported protein of unknown function	_
AKAU_2070011	7872166	7872885	CDS	conserved membrane protein of unknown function	_
AKAU_2070012	7872937	7873341	CDS	protein of unknown function	_
AKAU_2070013	7873322	7873573	CDS	conserved protein of unknown function	_
AKAU_2070014	7873675	7874706	CDS	putative hydrolase or acyltransferase of alpha/beta superfamily	_
RGP71
Label	Begin	End	Type	Product	Gene
AKAU_2840154	10152676	10153557	CDS	Transcriptional regulator	_
AKAU_2840155	10153550	10154569	CDS	Inositol 2-dehydrogenase	idhA
AKAU_2840156	10154569	10155588	CDS	Oxidoreductase domain-containing protein	_
AKAU_2840157	10155710	10155946	CDS	conserved protein of unknown function	_
AKAU_2850001	10156147	10156341	CDS	protein of unknown function	_
AKAU_2850002	10156172	10156657	CDS	transposase	_
AKAU_2850003	10157242	10157748	CDS	Phage protein	_
AKAU_2850004	10157871	10158209	CDS	protein of unknown function	_
AKAU_2850005	10158102	10158395	CDS	protein of unknown function	_
AKAU_2850006	10158519	10158752	CDS	protein of unknown function	_
AKAU_2850007	10158816	10158992	CDS	protein of unknown function	_
AKAU_2850008	10159128	10160039	CDS	cytochrome o ubiquinol oxidase subunit II	cyoA
AKAU_2850009	10160047	10162020	CDS	cytochrome o ubiquinol oxidase subunit I	cyoB
AKAU_2850010	10162026	10162664	CDS	cytochrome o ubiquinol oxidase subunit III	cyoC
AKAU_2850011	10162667	10162999	CDS	cytochrome o ubiquinol oxidase subunit IV	cyoD
AKAU_2850012	10163044	10164003	CDS	protoheme IX farnesyltransferase	cyoE
AKAU_2850013	10163820	10164062	CDS	protein of unknown function	_
AKAU_2850014	10163995	10164375	CDS	transposase (fragment)	_
AKAU_2850015	10164372	10164467	CDS	protein of unknown function	_
AKAU_2850016	10164615	10165226	CDS	Electron transport protein sco1/senc	_
AKAU_2850017	10165190	10165360	CDS	protein of unknown function	_
AKAU_2850018	10165308	10165844	CDS	conserved protein of unknown function	_
AKAU_2850019	10165944	10166255	CDS	conserved exported protein of unknown function	_
AKAU_2850020	10166288	10166458	CDS	protein of unknown function	_
AKAU_2850021	10166648	10166863	CDS	protein of unknown function	_
AKAU_2850022	10166917	10168323	CDS	Uncharacterized HTH-type transcriptional regulator RHOS4_30730	_
AKAU_2850023	10168645	10169871	CDS	Acetylornithine aminotransferase	argD
AKAU_2850024	10168747	10168848	CDS	protein of unknown function	_
AKAU_2850025	10170058	10170285	CDS	protein of unknown function	_
AKAU_2850026	10170346	10170744	CDS	transposase	_
AKAU_2850027	10171015	10171206	CDS	conserved protein of unknown function	_
AKAU_2850028	10172095	10172880	CDS	conserved protein of unknown function	_
AKAU_2850029	10173007	10173666	CDS	L-proline 3-hydroxylase protein	_
AKAU_2850030	10173755	10174063	CDS	transposase	_
AKAU_2850031	10174060	10174890	CDS	Integrase catalytic subunit	_
AKAU_2850032	10174965	10175150	CDS	conserved protein of unknown function	_
AKAU_2850033	10175147	10175623	CDS	Fatty acid desaturase (fragment)	_
AKAU_2860001	10175749	10175991	CDS	conserved protein of unknown function	_
AKAU_2860002	10176203	10176655	CDS	conserved protein of unknown function	_
AKAU_2860003	10176742	10177041	CDS	Toxin ParE1	parE
AKAU_2860004	10177038	10177280	CDS	Antitoxin ParD	parD
AKAU_2870001	10177923	10178309	CDS	ImcF domain-containing protein	_
AKAU_2870002	10178600	10179133	CDS	NUDIX hydrolase	_
AKAU_2870003	10179167	10180048	CDS	putative methyltransferase	_
AKAU_2870004	10180285	10180779	CDS	Signal peptide protein	_
RGP78
Label	Begin	End	Type	Product	Gene
AKAU_3200006	11147198	11148082	CDS	oligopeptide transporter subunit ; membrane component of ABC superfamily	oppC
AKAU_3200007	11148084	11149085	CDS	oligopeptide transporter subunit ; ATP-binding component of ABC superfamily	oppD
AKAU_3200008	11149082	11150077	CDS	oligopeptide transporter subunit ; ATP-binding component of ABC superfamily	oppF
AKAU_3200009	11150233	11151747	CDS	Outer membrane porin, OprD family	_
AKAU_3200010	11151754	11151936	CDS	protein of unknown function	_
AKAU_3210001	11152029	11152274	CDS	transposase	_
AKAU_3210002	11152712	11153365	CDS	conserved protein of unknown function	_
AKAU_3220001	11153532	11154797	CDS	transposase	_
AKAU_3230001	11155119	11156315	CDS	Acetylornithine aminotransferase	argD
AKAU_3230002	11156413	11156751	CDS	Resolvase domain-containing protein	_
AKAU_3230003	11156425	11156670	CDS	protein of unknown function	_
AKAU_3230004	11156864	11157370	CDS	protein of unknown function	_
AKAU_3230005	11157321	11157926	CDS	exported protein of unknown function	_
AKAU_3230006	11157787	11157975	CDS	protein of unknown function	_
AKAU_3230007	11157984	11159519	CDS	conserved membrane protein of unknown function	_
AKAU_3230008	11159532	11160020	CDS	conserved exported protein of unknown function	_
AKAU_3230009	11160133	11161056	CDS	LysR family transcriptional regulator	_
AKAU_3230010	11161149	11161964	CDS	Alpha/beta fold family hydrolase	_
AKAU_3230011	11161970	11162995	CDS	putative araC-like transcription regulator	_
AKAU_3230012	11163016	11164032	CDS	Aliphatic nitrilase	nitA
AKAU_3230013	11164204	11164398	CDS	protein of unknown function	_
AKAU_3230014	11164680	11165237	CDS	conserved exported protein of unknown function	_
AKAU_3230015	11164945	11165406	CDS	protein of unknown function	_
AKAU_3230016	11165596	11166840	CDS	serine hydroxymethyltransferase	glyA
AKAU_3230017	11166922	11167896	CDS	Orn/Arg/Lys decarboxylase	_
AKAU_3230018	11168365	11168907	CDS	Formate dehydrogenase subunit gamma	_
AKAU_3230019	11168904	11170475	CDS	NAD-dependent formate dehydrogenase subunit beta	_
AKAU_3230020	11170491	11173400	CDS	Formate dehydrogenase subunit alpha	_
AKAU_3230021	11173448	11173699	CDS	NAD-dependent formate dehydrogenase delta subunit	_
AKAU_3230022	11173712	11174236	CDS	transposase (fragment)	_
AKAU_3230023	11173839	11174120	CDS	transposase	_
AKAU_3230024	11174237	11174533	CDS	protein of unknown function	_
AKAU_3230025	11174615	11174767	CDS	transposase (fragment)	_
AKAU_3240001	11175031	11175717	CDS	transposase (fragment)	_
AKAU_3240002	11176100	11176330	CDS	protein of unknown function	_
AKAU_3240003	11176299	11176829	CDS	putative chromate transport protein	_
AKAU_3240004	11176826	11177434	CDS	putative chromate transport protein	_
AKAU_3240005	11177533	11178468	CDS	DNA-binding transcriptional activator GcvA	_
RGP11
Label	Begin	End	Type	Product	Gene
AKAU_370009	1082063	1082761	CDS	50S ribosomal subunit protein L1	rplA
AKAU_370010	1082762	1083193	CDS	50S ribosomal subunit protein L11	rplK
AKAU_370011	1083344	1083901	CDS	transcription termination factor	nusG
AKAU_370012	1083903	1084283	CDS	Preprotein translocase, SecE subunit	_
AKAU_tRNA51	1084319	1084394	tRNA	Trp tRNA	_
AKAU_380001	1084670	1085260	CDS	Integrase catalytic subunit	_
AKAU_390001	1085436	1085999	CDS	Putative insertion sequence ATP-binding protein y4iQ/y4nD/y4sD (fragment)	_
AKAU_400001	1086300	1087196	CDS	transposase	_
AKAU_400002	1086621	1087289	CDS	conserved protein of unknown function	_
AKAU_400003	1087220	1087828	CDS	protein of unknown function	_
AKAU_400004	1087286	1087639	CDS	conserved protein of unknown function	_
AKAU_400005	1087639	1088181	CDS	transposase	_
AKAU_400006	1088234	1089646	CDS	GntR family transcriptional regulator	_
AKAU_400007	1090094	1090288	CDS	conserved protein of unknown function	_
AKAU_400008	1090195	1090470	CDS	protein of unknown function	_
AKAU_400009	1090520	1090702	CDS	protein of unknown function	_
AKAU_400010	1090793	1090984	CDS	conserved protein of unknown function	_
AKAU_400011	1090992	1091342	CDS	Protein CyaY	cyaY
AKAU_400012	1091347	1092000	CDS	2-dehydro-3-deoxyphosphogluconate aldolase	_
AKAU_400013	1091997	1092245	CDS	conserved protein of unknown function	_
AKAU_400014	1092450	1092971	CDS	conserved exported protein of unknown function	_
AKAU_400015	1092988	1093083	CDS	protein of unknown function	_
AKAU_400016	1093099	1094502	CDS	GntR family transcriptional regulator	_
AKAU_400017	1094664	1096673	CDS	Sulfite reductase (Ferredoxin)	_
AKAU_400018	1096660	1097130	CDS	conserved protein of unknown function	_
AKAU_400019	1097007	1098551	CDS	ubiquinol oxidase subunit I, cyanide insensitive	cioA
AKAU_400020	1098567	1099574	CDS	ubiquinol oxidase subunit II, cyanide insensitive	cioB
AKAU_400021	1099814	1100911	CDS	3-phosphoserine/phosphohydroxythreonine aminotransferase	serC
AKAU_400022	1100934	1102055	CDS	Histidinol-phosphate aminotransferase 2	hisC
AKAU_400023	1102052	1103263	CDS	bifunctional acetylornithine aminotransferase and succinyldiaminopimelate aminotransferase	argD
AKAU_400024	1103297	1104205	CDS	4-hydroxy-tetrahydrodipicolinate synthase	dapA
AKAU_400025	1104256	1105488	CDS	MFS transporter	_
AKAU_400026	1105530	1106375	CDS	Methylenetetrahydrofolate reductase	_
AKAU_400027	1106435	1106623	CDS	conserved protein of unknown function	_
AKAU_400028	1106520	1106726	CDS	protein of unknown function	_
AKAU_400029	1106763	1107794	CDS	Nitrilase	_
AKAU_400030	1107799	1108863	CDS	Aromatic amino acid beta-eliminating lyase/threonine aldolase	_
AKAU_400031	1108905	1109837	CDS	Epimerase	_
AKAU_400032	1109861	1111390	CDS	Helix-turn-helix transcriptional regulator, GntR family, aminotransferase domain-containing	_
AKAU_400033	1111409	1111816	CDS	protein of unknown function	_
AKAU_400034	1111721	1112533	CDS	Nitrate/sulfonate/bicarbonate ABC transporter inner membrane protein	_
AKAU_400035	1112526	1113716	CDS	Nitrate/sulfonate/bicarbonate ABC transporter periplasmic protein	_
AKAU_400036	1113737	1114498	CDS	Aliphatic sulfonates import ATP-binding protein SsuB 1	ssuB
AKAU_400037	1114495	1115598	CDS	putative acyl-CoA dehydrogenase	_
AKAU_400038	1115595	1116161	CDS	Alkylhydroperoxidase AhpD core	_
AKAU_400039	1116260	1117027	CDS	AraC family transcriptional regulator	_
AKAU_400040	1117603	1119045	CDS	Uncharacterized HTH-type transcriptional regulator YdcR	ydcR
AKAU_400041	1119277	1120548	CDS	2-aminoadipate transaminase	lysN
AKAU_400042	1120559	1121413	CDS	Dihydrodipicolinate synthase	_
AKAU_400043	1121522	1121773	CDS	protein of unknown function	_
AKAU_400044	1121831	1121998	CDS	protein of unknown function	_
AKAU_400045	1122472	1123794	CDS	Citrate-proton symporter	citA
AKAU_400046	1123838	1124686	CDS	conserved protein of unknown function	_
AKAU_400047	1124827	1125723	CDS	LysR family transcriptional regulator	_
AKAU_400048	1126096	1127106	CDS	Bifunctional nitrilase/nitrile hydratase NIT4	NIT
AKAU_400049	1127390	1128430	CDS	Acetylornithine transaminase protein	argD
AKAU_400050	1128482	1129294	CDS	Aldolase	_
AKAU_400051	1129330	1130931	CDS	Cation/acetate symporter ActP	actP
AKAU_400052	1130928	1131203	CDS	conserved protein of unknown function	_
AKAU_400053	1131767	1132900	CDS	transposase	_
AKAU_400054	1133152	1133484	CDS	conserved protein of unknown function	_
AKAU_400055	1133870	1134760	CDS	conserved protein of unknown function	_
AKAU_400056	1134864	1135766	CDS	LysR family transcriptional regulator	_
AKAU_400057	1135779	1135952	CDS	protein of unknown function	_
AKAU_400058	1136200	1136520	CDS	transposase	_
AKAU_400059	1136608	1136781	CDS	conserved protein of unknown function	_
AKAU_410001	1136931	1139984	CDS	ImcF domain-containing protein (modular protein)	_
AKAU_410002	1139893	1141200	CDS	conserved protein of unknown function	_
AKAU_410003	1141215	1141391	CDS	protein of unknown function	_
AKAU_410004	1141473	1142075	CDS	conserved exported protein of unknown function	_
AKAU_410005	1141833	1142093	CDS	protein of unknown function	_
AKAU_410006	1142090	1143832	CDS	putative LysM domain-containing protein	_
AKAU_410007	1143845	1144390	CDS	conserved exported protein of unknown function	_
AKAU_410008	1144394	1145458	CDS	VgrG protein	_
AKAU_420001	1145713	1146159	CDS	Integrase catalytic subunit	_
AKAU_420002	1146156	1146653	CDS	transposase	_
AKAU_420003	1146689	1146934	CDS	transposase	_
AKAU_430001	1147309	1148205	CDS	HTH-type transcriptional regulator BudR	budR
AKAU_430002	1148419	1149360	CDS	transposase	insH
AKAU_430003	1149425	1149655	CDS	protein of unknown function	_
AKAU_430004	1149707	1149832	fCDS	fragment of membrane-bound ATP synthase, F0 sector, subunit c (part 2)	atpE
AKAU_430005	1149836	1149976	fCDS	fragment of membrane-bound ATP synthase, F0 sector, subunit c (part 1)	atpE
AKAU_430006	1150119	1150850	CDS	putative enzyme	_
RGP60
Label	Begin	End	Type	Product	Gene
AKAU_2410027	8471206	8472453	CDS	Na+/H+ antiporter	_
AKAU_2410028	8472788	8472892	CDS	conserved exported protein of unknown function	_
AKAU_2410029	8472981	8474789	CDS	potassium translocating ATPase, subunit A	kdpA
AKAU_2410030	8474803	8476932	CDS	potassium translocating ATPase, subunit B	kdpB
AKAU_2410031	8476950	8477531	CDS	potassium translocating ATPase, subunit C	kdpC
AKAU_2410032	8477616	8480420	CDS	fused sensory histidine kinase in two-component regulatory system with KdpE: signal sensing protein ; sensory histidine kinase	kdpD
AKAU_2410033	8480417	8481133	CDS	DNA-binding response regulator in two-component regulatory system with KdpD	kdpE
AKAU_2410034	8481294	8481710	CDS	conserved protein of unknown function	_
AKAU_2410035	8481771	8482967	CDS	Sodium/hydrogen exchanger	_
AKAU_2410036	8483709	8484566	CDS	Taurine dioxygenase	_
AKAU_2410037	8484627	8485106	CDS	conserved protein of unknown function	_
AKAU_2410038	8485216	8486178	CDS	Taurine dioxygenase	_
AKAU_2410039	8486027	8486215	CDS	protein of unknown function	_
AKAU_2410040	8486545	8487603	CDS	Transcriptional regulator AraC family protein	_
AKAU_2410041	8487688	8487972	CDS	conserved protein of unknown function	_
AKAU_2420001	8488267	8489157	CDS	transposase	_
AKAU_2420002	8489230	8489934	CDS	transposase	_
AKAU_2430001	8490247	8490828	CDS	conserved protein of unknown function	_
AKAU_2430002	8490770	8491270	CDS	protein of unknown function	_
AKAU_2430003	8490998	8491135	CDS	conserved protein of unknown function	_
AKAU_2430004	8491584	8492399	CDS	DeoR family transcriptional regulator	_
AKAU_2430005	8492421	8493323	CDS	Periplasmic-binding protein/LacI transcriptional regulator	_
AKAU_2430006	8493320	8494093	CDS	putative sugar ABC transporter ATP-binding protein	_
AKAU_2430007	8494033	8494896	CDS	ABC transporter-like protein	_
AKAU_2430008	8494893	8495897	CDS	Ribose transport system permease protein RbsC	rbsC
AKAU_2430009	8495890	8496876	CDS	Ribokinase-like domain-containing protein	_
AKAU_2430010	8496869	8498152	CDS	tagatose 6-phosphate aldolase 1, kbaZ subunit	kbaZ
AKAU_2430011	8498187	8499647	CDS	Glucose-6-phosphate 1-dehydrogenase	zwf
AKAU_2430012	8499756	8500532	CDS	Sorbitol dehydrogenase	polS
AKAU_2430013	8500663	8501964	CDS	ABC sugar transporter, periplasmic ligand binding protein	_
AKAU_2430014	8501918	8502511	CDS	Binding-protein-dependent transport system inner membrane protein	_
AKAU_2440001	8502999	8504300	CDS	FAD dependent oxidoreductase	_
AKAU_2440002	8504297	8505094	CDS	conserved protein of unknown function	_
AKAU_2440003	8505097	8506308	CDS	cyclopropane-fatty-acyl-phospholipid synthase	cfa
AKAU_2440004	8506344	8506943	CDS	Lipocalin family protein	_
RGP43
Label	Begin	End	Type	Product	Gene
AKAU_1820016	7267678	7268781	CDS	TRAP transporter solute receptor TAXI family protein	_
AKAU_1820017	7268865	7270388	CDS	RND efflux system outer membrane lipoprotein	_
AKAU_1820018	7270397	7271965	CDS	EmrB/QacA family drug resistance transporter	_
AKAU_1820019	7271958	7272320	CDS	Secretion protein HlyD family protein	_
AKAU_1830001	7272494	7273408	CDS	Hydrophobe/amphiphile efflux-1 (HAE1) family protein	_
AKAU_1840001	7273543	7274457	CDS	Hydrophobe/amphiphile efflux-1 (HAE1) family protein	_
AKAU_1850001	7274698	7275960	CDS	transposase	_
AKAU_1860001	7276053	7276697	CDS	putative amino acid-proton symporter YbeC (fragment)	_
AKAU_1860002	7276707	7277306	CDS	protein of unknown function	_
AKAU_1860003	7277099	7277617	CDS	protein of unknown function	_
AKAU_1860004	7277609	7277944	CDS	Cytochrome c family protein	_
AKAU_1860005	7278970	7279173	CDS	Putative ParB-like nuclease (fragment)	_
AKAU_1860006	7279188	7279526	CDS	transposase	_
AKAU_1860007	7279586	7279783	CDS	protein of unknown function	_
AKAU_1860008	7279999	7280877	CDS	Catalase	_
AKAU_1860009	7280979	7281629	CDS	Glycosyl transferase family protein	_
AKAU_1860010	7281785	7283188	CDS	Transcriptional regulatory protein ZraR	zraR
AKAU_1860011	7283247	7283699	CDS	Response regulator receiver protein	_
AKAU_1860012	7283757	7284050	CDS	conserved exported protein of unknown function	_
AKAU_1860013	7284511	7284693	CDS	conserved protein of unknown function	_
AKAU_1860014	7285002	7285244	CDS	conserved protein of unknown function	_
AKAU_1860015	7285428	7286516	CDS	Group 1 glycosyl transferase	_
AKAU_1860016	7286696	7286932	CDS	protein of unknown function	_
AKAU_1860017	7286782	7287243	CDS	protein of unknown function	_
AKAU_1860018	7287466	7288500	CDS	conserved protein of unknown function	_
AKAU_1860019	7288707	7289924	CDS	conserved protein of unknown function	_
AKAU_1860020	7290555	7290779	CDS	protein of unknown function	_
AKAU_1860021	7290857	7291336	CDS	Myosin heavy chain	_
AKAU_1860022	7291308	7291490	CDS	protein of unknown function	_
AKAU_1860023	7292098	7292298	CDS	protein of unknown function	_
AKAU_1860024	7292655	7293245	CDS	conserved protein of unknown function	_
AKAU_1860025	7293341	7293616	CDS	conserved protein of unknown function	_
AKAU_1860026	7293678	7294277	CDS	ATP dependent DNA ligase	_
AKAU_1860027	7294674	7294856	CDS	protein of unknown function	_
AKAU_1860028	7295017	7295181	CDS	Lipase/esterase	_
AKAU_1860029	7295314	7295991	CDS	protein of unknown function	_
AKAU_1860030	7296474	7297169	CDS	Fe(2+)/Mn(2+) transporter pcl1	pcl
AKAU_1860031	7297143	7297367	CDS	protein of unknown function	_
AKAU_1860032	7297626	7297907	CDS	conserved protein of unknown function	_
AKAU_1860033	7297708	7298304	CDS	protein of unknown function	_
AKAU_1860034	7298604	7299578	CDS	LuxR family transcriptional regulator	_
AKAU_1860035	7300000	7301808	CDS	Alkaline phosphatase	_
AKAU_1860036	7301555	7301734	CDS	exported protein of unknown function	_
AKAU_1860037	7302231	7302461	CDS	protein of unknown function	_
AKAU_1860038	7302633	7303226	CDS	Reverse transcriptase (modular protein)	_
AKAU_1860039	7303272	7303469	CDS	conserved protein of unknown function	_
AKAU_1860040	7303615	7303788	CDS	conserved exported protein of unknown function	_
AKAU_1860041	7304393	7304680	CDS	conserved protein of unknown function	_
AKAU_1860042	7305312	7305647	CDS	protein of unknown function	_
AKAU_1860043	7306682	7307887	CDS	conserved protein of unknown function	_
AKAU_1860044	7308033	7308302	CDS	protein of unknown function	_
AKAU_1870001	7308547	7309983	CDS	transposase	_
AKAU_1880001	7310183	7310743	CDS	N-acetyltransferase GCN5	_
AKAU_1880002	7310785	7310934	CDS	Putative ATPase (fragment)	_
AKAU_1880003	7311140	7314376	CDS	PAS/PAC sensor-containing diguanylate cyclase/phosphodiesterase	_
AKAU_1880004	7314373	7314705	CDS	CsbD family protein	_
RGP49
Label	Begin	End	Type	Product	Gene
AKAU_1930204	7607121	7607909	CDS	putative permease	_
AKAU_1930205	7607956	7608210	CDS	conserved protein of unknown function	_
AKAU_1930206	7608432	7608854	CDS	putative D--3-hydroxybutyrate oligomer hydrolase lipoprotein transmembrane	_
AKAU_1930207	7609194	7609550	CDS	Transport-associated protein	_
AKAU_1940001	7610303	7611679	CDS	transposase	_
AKAU_1950001	7611794	7612411	CDS	transposase	_
AKAU_1950002	7612562	7612984	CDS	conserved protein of unknown function	_
AKAU_1950003	7612981	7615278	CDS	putative fused malic enzyme oxidoreductase ; putative phosphotransacetylase	maeB
AKAU_1950004	7615535	7616497	CDS	LysR family Transcriptional regulator	_
AKAU_1950005	7617079	7617813	CDS	conserved membrane protein of unknown function	_
AKAU_1950006	7617824	7618612	CDS	Fumarylacetoacetate hydrolase (modular protein)	_
AKAU_1950007	7618913	7619614	CDS	GntR family transcriptional regulator	_
AKAU_1950008	7619763	7620173	CDS	conserved hypothetical protein	glcG
AKAU_1950009	7620232	7621548	CDS	Amidase	_
AKAU_1950010	7621605	7623032	CDS	Pyruvate kinase	pyk
AKAU_1950011	7623169	7624053	CDS	tartronate semialdehyde reductase, NADH-dependent	glxR
AKAU_1950012	7624092	7624904	CDS	hydroxypyruvate isomerase	hyi
AKAU_1950013	7624940	7626712	CDS	glyoxylate carboligase	gcl
AKAU_1950014	7626908	7627105	CDS	Putative DNA helicase (fragment)	_
AKAU_1950015	7627100	7628167	CDS	Nitrilase	_
AKAU_1950016	7628242	7629789	CDS	Cation/acetate symporter ActP	actP
AKAU_1950017	7629786	7630088	CDS	conserved protein of unknown function	_
AKAU_1950018	7630222	7631331	CDS	Mandelate racemase	mdlA
AKAU_1950019	7631506	7632405	CDS	LysR family transcriptional regulator	_
AKAU_1950020	7632504	7633658	CDS	D-threonine aldolase	_
AKAU_1950021	7633665	7636688	CDS	D-lactate dehydrogenase	_
AKAU_1950022	7636795	7638015	CDS	Serine--glyoxylate aminotransferase	sgaA
AKAU_1950023	7638299	7639447	CDS	Glycerate kinase	glxK
AKAU_1950024	7639574	7640494	CDS	LysR family transcriptional regulator	_
AKAU_1950025	7640880	7641641	CDS	Phytanoyl-CoA dioxygenase	_
AKAU_1950026	7642079	7643365	CDS	putative sulfoacetate transporter SauU	sauU
AKAU_1950027	7643679	7643990	CDS	protein of unknown function	_
AKAU_1950028	7643908	7644114	CDS	protein of unknown function	_
AKAU_1950029	7644388	7645299	CDS	LysR family transcriptional regulator	_
AKAU_1950030	7645449	7645646	CDS	protein of unknown function	_
AKAU_1950031	7645601	7646311	CDS	GntR family transcriptional regulator	_
AKAU_1950032	7646633	7647034	CDS	conserved hypothetical protein	glcG
AKAU_1950033	7647087	7649255	CDS	malate synthase G	glcB
AKAU_1950034	7649419	7650285	CDS	Major facilitator superfamily multidrug efflux transporter	_
AKAU_1950035	7650216	7650722	CDS	Major facilitator superfamily multidrug efflux transporter	_
AKAU_1950036	7651139	7652020	CDS	LysR family transcriptional regulator	_
AKAU_1950037	7652414	7652740	CDS	Resolvase domain-containing protein	_
AKAU_1950038	7652978	7653448	CDS	Putative transmembrane protein (fragment)	_
AKAU_1950039	7653633	7654205	CDS	protein of unknown function	_
AKAU_1950040	7653928	7655544	CDS	transposase	_
AKAU_1950041	7655179	7655700	CDS	protein of unknown function	_
AKAU_1950042	7656013	7657197	CDS	conserved protein of unknown function	_
AKAU_1950043	7657255	7657335	CDS	protein of unknown function	_
AKAU_1960001	7657571	7657969	CDS	transposase (fragment)	_
AKAU_1960002	7658049	7658474	CDS	conserved protein of unknown function	_
AKAU_1960003	7658425	7658766	CDS	protein of unknown function	_
AKAU_1960004	7658870	7660207	CDS	Cytosine-specific methyltransferase	_
AKAU_1960005	7660016	7660375	CDS	protein of unknown function	_
AKAU_1960006	7660630	7660914	CDS	protein of unknown function	_
AKAU_1960007	7661177	7662379	CDS	Choloylglycine hydrolase	_
AKAU_1960008	7662400	7662669	CDS	conserved protein of unknown function	_
AKAU_1960009	7662710	7663633	CDS	LysR family transcriptional regulator	_
AKAU_1960010	7663770	7664525	CDS	putative enzyme	_
AKAU_1960011	7664657	7665376	CDS	conserved protein of unknown function	_
AKAU_1960012	7665360	7665797	CDS	protein of unknown function	_
AKAU_1970001	7665942	7666502	CDS	conserved protein of unknown function	_
AKAU_1970002	7667179	7667577	CDS	conserved protein of unknown function	_
AKAU_1970003	7667686	7667955	CDS	protein of unknown function	_
AKAU_1970004	7667996	7668241	CDS	protein of unknown function	_
AKAU_1970005	7668429	7668563	CDS	protein of unknown function	_
AKAU_1970006	7668737	7669045	CDS	Integrase catalytic subunit (modular protein)	_
AKAU_1970007	7669476	7669574	CDS	protein of unknown function	_
AKAU_1970008	7669771	7670019	CDS	Twin-arginine translocation pathway signal	_
AKAU_1970009	7670023	7672653	CDS	Tyrosinase	_
AKAU_1970010	7672950	7675514	CDS	conserved protein of unknown function	_
AKAU_1970011	7675537	7675911	CDS	conserved protein of unknown function	_
AKAU_1970012	7676237	7677184	CDS	conserved protein of unknown function	_
AKAU_1970013	7677194	7678978	CDS	conserved protein of unknown function	_
AKAU_1970014	7679398	7679637	CDS	protein of unknown function	_
AKAU_1970015	7679420	7679962	CDS	protein of unknown function	_
AKAU_1970016	7680001	7680216	CDS	protein of unknown function	_
AKAU_1970017	7680606	7680827	CDS	protein of unknown function	_
AKAU_1970018	7680882	7682339	CDS	transposase	_
AKAU_1970019	7682513	7682614	CDS	protein of unknown function	_
AKAU_1970020	7682590	7683012	CDS	Transmembrane efflux protein (modular protein)	_
AKAU_1970021	7683246	7683773	CDS	conserved protein of unknown function	_
AKAU_1970022	7684111	7684752	CDS	Metal dependent phosphohydrolase	_
AKAU_1970023	7684897	7685883	CDS	AraC family transcriptional regulator	_
AKAU_1970024	7686023	7686649	CDS	Amidase	_
AKAU_1970025	7686834	7687145	CDS	multidrug efflux system protein	sugE
AKAU_1970026	7687176	7687634	CDS	Alkylhydroperoxidase	_
AKAU_1970027	7687756	7688364	CDS	GntR domain-containing protein (fragment)	_
AKAU_1970028	7688318	7689178	CDS	GntR domain-containing protein (fragment)	_
AKAU_1970029	7689462	7690100	CDS	FMN-dependent NADH-azoreductase 4	azoR
AKAU_1970030	7690066	7690683	CDS	conserved protein of unknown function	_
AKAU_1970031	7690921	7692372	CDS	transposase	_
AKAU_1970032	7692897	7693223	CDS	conserved protein of unknown function	_
AKAU_1970033	7693277	7693717	CDS	protein of unknown function	_
AKAU_1970034	7694022	7694306	CDS	protein of unknown function	_
AKAU_1970035	7694838	7695719	CDS	Peptidase S8/S53 subtilisin kexin sedolisin	_
AKAU_1970036	7694862	7695029	CDS	protein of unknown function	_
AKAU_1970037	7695716	7695931	CDS	conserved protein of unknown function	_
AKAU_1970038	7695952	7696887	CDS	conserved protein of unknown function	_
AKAU_1970039	7697249	7697449	CDS	protein of unknown function	_
AKAU_1970040	7697589	7697858	CDS	protein of unknown function	_
AKAU_1970041	7697855	7697977	CDS	protein of unknown function	_
AKAU_1970042	7698059	7698250	CDS	Integrase catalytic region	_
AKAU_1970043	7698499	7698819	CDS	protein of unknown function	_
AKAU_1970044	7698888	7699058	CDS	protein of unknown function	_
AKAU_1970045	7699195	7699611	CDS	conserved protein of unknown function	_
AKAU_1970046	7700605	7701159	CDS	exported protein of unknown function	_
AKAU_1970047	7700702	7701403	CDS	conserved protein of unknown function	_
AKAU_1970048	7701413	7701724	CDS	protein of unknown function	_
AKAU_1970049	7701753	7701968	CDS	protein of unknown function	_
AKAU_1970050	7702208	7702429	CDS	3-ketoacyl-(Acyl-carrier-protein) reductase	_
AKAU_1970051	7702570	7703511	CDS	Major facilitator superfamily transporter	_
AKAU_1970052	7703573	7704493	CDS	conserved protein of unknown function	_
AKAU_1970053	7704490	7704801	CDS	3-hydroxyacyl-CoA dehydrogenase	_
AKAU_1970054	7704749	7705432	CDS	3-hydroxyacyl-CoA dehydrogenase	_
AKAU_1970055	7705557	7705877	CDS	protein of unknown function	_
AKAU_1970056	7706094	7706513	CDS	protein of unknown function	_
AKAU_1970057	7706875	7708704	CDS	Phospholipase C	_
AKAU_1970058	7708852	7710294	CDS	Cytochrome c peroxidase	_
AKAU_1970059	7710380	7710937	CDS	conserved exported protein of unknown function	_
AKAU_1970060	7711056	7712477	CDS	Sensor signal transduction histidine kinase	_
RGP70
Label	Begin	End	Type	Product	Gene
AKAU_2790013	9780473	9780649	CDS	Major facilitator superfamily protein	_
AKAU_2790014	9781020	9781277	CDS	protein of unknown function	_
AKAU_2790015	9781274	9782155	CDS	Methylmalonate semialdehyde dehydrogenase [acylating] (fragment)	_
AKAU_2790016	9782109	9782876	CDS	protein of unknown function	_
AKAU_2790017	9783132	9783626	CDS	conserved protein of unknown function	_
AKAU_2790018	9784080	9784310	CDS	protein of unknown function	_
AKAU_2790019	9784385	9784621	CDS	Major facilitator superfamily protein	_
AKAU_2790020	9784569	9784988	CDS	protein of unknown function	_
AKAU_2790021	9784901	9785446	CDS	protein of unknown function	_
AKAU_2790022	9785752	9785889	CDS	transposase (fragment)	_
AKAU_2790023	9785871	9786209	CDS	protein of unknown function	_
AKAU_2790024	9786549	9786902	CDS	protein of unknown function	_
AKAU_2790025	9786628	9787197	CDS	Crp/FNR family transcriptional regulator (modular protein)	_
AKAU_2790026	9786723	9787088	CDS	protein of unknown function	_
AKAU_2790027	9787343	9787789	CDS	conserved protein of unknown function	_
AKAU_2790028	9787886	9788086	CDS	protein of unknown function	_
AKAU_2790029	9788052	9788504	CDS	transposase	_
AKAU_2790030	9788717	9788935	CDS	conserved protein of unknown function	_
AKAU_2790031	9789096	9789521	CDS	conserved protein of unknown function	_
AKAU_2790032	9789153	9789467	CDS	protein of unknown function	_
AKAU_2790033	9789738	9790154	CDS	conserved protein of unknown function	_
AKAU_2790034	9790258	9790797	CDS	conserved protein of unknown function	_
AKAU_2790035	9790744	9791580	CDS	Integrase catalytic region	_
AKAU_2800001	9791757	9791993	CDS	protein of unknown function	_
AKAU_2800002	9792496	9792660	CDS	exported protein of unknown function	_
AKAU_2800003	9792657	9793676	CDS	Porin	_
AKAU_2800004	9794084	9794542	CDS	Nuclear protein SET	_
AKAU_2800005	9794794	9795075	CDS	protein of unknown function	_
AKAU_2800006	9795595	9795777	CDS	protein of unknown function	_
AKAU_2800007	9795928	9797340	CDS	conserved protein of unknown function	_
AKAU_2800008	9797645	9799123	CDS	Alpha amylase	_
AKAU_2800009	9799134	9801872	CDS	conserved protein of unknown function	_
AKAU_2800010	9802154	9803266	CDS	conserved membrane protein of unknown function	_
AKAU_2800011	9803526	9803846	CDS	protein of unknown function	_
AKAU_2800012	9804088	9804768	CDS	conserved membrane protein of unknown function	_
AKAU_2800013	9805155	9805382	CDS	conserved protein of unknown function	_
AKAU_2800014	9805375	9806139	CDS	Sulfate transporter	_
AKAU_2800015	9806085	9806396	CDS	protein of unknown function	_
AKAU_misc_RNA_50	9806474	9806550	misc_RNA	Intron_gpII	_
AKAU_2800016	9806559	9808058	CDS	RNA-directed DNA polymerase	_
AKAU_2800017	9808410	9808619	CDS	protein of unknown function	_
AKAU_2800018	9808849	9809115	CDS	transposase	_
AKAU_2800019	9809116	9809706	CDS	conserved exported protein of unknown function	_
AKAU_2800020	9809879	9810466	CDS	protein of unknown function	_
AKAU_2800021	9810539	9811228	CDS	Integrase catalytic region (fragment)	_
AKAU_2800022	9811232	9811531	CDS	protein of unknown function	_
AKAU_2800023	9811244	9811390	CDS	Xylose isomerase domain-containing protein	_
AKAU_2800024	9811544	9811720	CDS	protein of unknown function	_
AKAU_2800025	9811717	9813486	CDS	ABC transporter, fused ATPase/inner membrane protein	_
AKAU_2800026	9813161	9813883	CDS	protein of unknown function	_
AKAU_2800027	9813752	9813931	CDS	conserved protein of unknown function	_
AKAU_2800028	9814071	9814670	CDS	conserved protein of unknown function	_
AKAU_2810001	9814781	9815866	CDS	protein chain elongation factor EF-Tu (duplicate of tufB)	tufA
AKAU_2820001	9816294	9818573	CDS	Glycogen debranching enzyme	_
AKAU_2820002	9818617	9819360	CDS	conserved protein of unknown function	_
AKAU_2820003	9819371	9819772	CDS	Glyoxalase/bleomycin resistance protein/dioxygenase	_
AKAU_2820004	9819938	9821521	CDS	AMP-dependent synthetase and ligase	_
RGP16
Label	Begin	End	Type	Product	Gene
AKAU_550046	1826147	1827058	CDS	2-methylisocitrate lyase	prpB
AKAU_550047	1827055	1828062	CDS	HpcH/HpaI aldolase	_
AKAU_550048	1828275	1829258	CDS	malate dehydrogenase	mdh
AKAU_550049	1829806	1830606	CDS	GntR family transcriptional regulator	_
AKAU_550050	1830561	1830776	CDS	protein of unknown function	_
AKAU_560001	1830997	1831593	CDS	Oxidoreductase	_
AKAU_560002	1831775	1832605	CDS	Enoyl-CoA hydratase/isomerase	_
AKAU_560003	1832947	1834143	CDS	conserved membrane protein of unknown function	_
AKAU_560004	1834219	1834617	CDS	Glucose 1-dehydrogenase	_
AKAU_560005	1835009	1835461	CDS	HxlR family transcriptional regulator	_
AKAU_560006	1835950	1837137	CDS	Major facilitator transporter	_
AKAU_560007	1837350	1838504	CDS	N-ethylmaleimide reductase	nemA
AKAU_560008	1838525	1838965	CDS	HxlR family transcriptional regulator	_
AKAU_560009	1839061	1839321	CDS	transposase	_
AKAU_560010	1840451	1841080	CDS	conserved protein of unknown function	_
AKAU_560011	1841093	1841461	CDS	conserved protein of unknown function	_
AKAU_560012	1841943	1842563	CDS	conserved protein of unknown function	_
AKAU_560013	1842754	1843383	CDS	conserved protein of unknown function	_
AKAU_560014	1843487	1844131	CDS	conserved protein of unknown function	_
AKAU_560015	1844550	1844720	CDS	protein of unknown function	_
AKAU_560016	1844736	1845602	CDS	DNA adenine methylase	dam
AKAU_560017	1845762	1846265	CDS	protein of unknown function	_
AKAU_560018	1846449	1846775	CDS	conserved protein of unknown function	_
AKAU_560019	1846913	1847353	CDS	conserved protein of unknown function	_
AKAU_560020	1847683	1848783	CDS	transposase	_
AKAU_560021	1848801	1849187	CDS	protein of unknown function	_
AKAU_560022	1849305	1849865	CDS	conserved protein of unknown function	_
AKAU_560023	1849970	1850419	CDS	protein of unknown function	_
AKAU_560024	1850468	1850944	CDS	conserved protein of unknown function	_
AKAU_560025	1851053	1851256	CDS	conserved protein of unknown function	_
AKAU_560026	1851475	1852050	CDS	conserved protein of unknown function	_
AKAU_560027	1852300	1853325	CDS	conserved protein of unknown function	_
AKAU_560028	1853542	1854450	CDS	putative Tn7-like transposition protein D	_
AKAU_560029	1854417	1856066	CDS	Transposition protein C	_
AKAU_560030	1856056	1858194	CDS	Transposon Tn7 transposition protein TnsB	_
AKAU_560031	1858202	1858411	CDS	protein of unknown function	_
AKAU_560032	1858426	1859274	CDS	Transposon Tn7 transposition protein TnsA	_
AKAU_560033	1859682	1859924	CDS	conserved protein of unknown function	_
AKAU_560034	1859893	1860117	CDS	protein of unknown function	_
AKAU_560035	1860337	1860486	CDS	conserved protein of unknown function	_
AKAU_560036	1860634	1860945	CDS	conserved protein of unknown function	_
AKAU_560037	1861032	1861631	CDS	conserved protein of unknown function	_
AKAU_560038	1862552	1862926	CDS	transposase (fragment)	_
AKAU_570001	1863340	1865553	CDS	Glycogen operon protein GlgX homolog	glgX
AKAU_570002	1865632	1867545	CDS	Malto-oligosyltrehalose trehalohydrolase	_
AKAU_570003	1867549	1869738	CDS	4-alpha-glucanotransferase	_
AKAU_570004	1869735	1872572	CDS	Malto-oligosyltrehalose synthase	_
RGP73
Label	Begin	End	Type	Product	Gene
AKAU_2920099	10395861	10397603	CDS	putative monovalent cation:proton antiporter (CPA2 family)	ybaL
AKAU_2920100	10398136	10398429	CDS	conserved protein of unknown function	_
AKAU_2920101	10398670	10398855	CDS	conserved protein of unknown function	_
AKAU_2920102	10399040	10399330	CDS	exported protein of unknown function	_
AKAU_2920103	10399367	10399576	CDS	N-6 DNA methylase	_
AKAU_2920104	10399612	10400046	CDS	MarR family transcriptional regulator	_
AKAU_2920105	10400406	10400723	CDS	conserved protein of unknown function	_
AKAU_2920106	10400738	10400830	CDS	protein of unknown function	_
AKAU_2920107	10401364	10401723	CDS	protein of unknown function	_
AKAU_2920108	10401862	10402131	CDS	transposase	_
AKAU_2920109	10402266	10403069	CDS	Phosphoesterase PA-phosphatase related (fragment)	_
AKAU_2920110	10403008	10404285	CDS	conserved membrane protein of unknown function	_
AKAU_2920111	10404477	10405049	CDS	Integrase catalytic region	_
AKAU_2920112	10405615	10406049	CDS	MarR family transcriptional regulator	_
AKAU_2920113	10406408	10406725	CDS	conserved protein of unknown function	_
AKAU_2920114	10406956	10407984	CDS	putative 2-nitropropane dioxygenase	_
AKAU_2920115	10408056	10409078	CDS	Cyclopropane-fatty-acyl-phospholipid synthase	_
AKAU_2920116	10409102	10410922	CDS	Cl-channel voltage-gated family protein	_
AKAU_2920117	10411410	10411649	CDS	protein of unknown function	_
AKAU_2920118	10412619	10413833	CDS	Flavohemoprotein	hmp
AKAU_2920119	10413889	10414275	CDS	NADPH-dependent FMN reductase (modular protein)	_
AKAU_2920120	10414253	10414681	CDS	conserved exported protein of unknown function	_
AKAU_2920121	10414901	10415218	CDS	conserved protein of unknown function	_
AKAU_2920122	10415476	10415868	CDS	protein of unknown function	_
AKAU_2920123	10416025	10416525	CDS	UspA domain-containing protein	_
AKAU_2920124	10416772	10417095	CDS	protein of unknown function	_
AKAU_2920125	10417048	10417275	CDS	Histone family protein DNA-binding protein	_
AKAU_2920126	10417429	10417986	CDS	conserved protein of unknown function	_
AKAU_2920127	10418113	10418385	CDS	conserved protein of unknown function	_
AKAU_2920128	10418609	10420705	CDS	Na/Pi-cotransporter II-like protein	_
AKAU_2920129	10420928	10421146	CDS	conserved protein of unknown function	_
AKAU_2920130	10421309	10421848	CDS	conserved protein of unknown function	_
AKAU_2920131	10422059	10422403	CDS	Phasin family protein	_
AKAU_2920132	10422343	10422564	CDS	protein of unknown function	_
AKAU_2920133	10422470	10422667	CDS	conserved protein of unknown function	_
AKAU_2920134	10423438	10424316	CDS	cis-1,2-dihydroxycyclohexa-3,5-diene-1-carboxylate dehydrogenase,(cis-1,2-dihydroxy-3,4-cyclohexadiene-1-carboxylate dehydrogenase) (2-hydro-1,2-dihydroxybenzoate dehydrogenase) (DHB dehydrogenase)	benD
AKAU_2920135	10424338	10425675	CDS	Sugar transporter family protein 6	_
AKAU_2920136	10426100	10426375	CDS	conserved protein of unknown function	_
AKAU_2920137	10426838	10427038	CDS	Histone family protein DNA-binding protein	_
AKAU_2920138	10427300	10427569	CDS	conserved protein of unknown function	_
AKAU_2920139	10427701	10428981	CDS	Integrase family protein	_
AKAU_2920140	10429162	10430265	CDS	conserved protein of unknown function	_
AKAU_2920141	10430262	10430504	CDS	conserved protein of unknown function	_
AKAU_2920142	10430470	10430730	CDS	protein of unknown function	_
AKAU_2920143	10430637	10431089	CDS	conserved protein of unknown function	_
AKAU_2920144	10431086	10431592	CDS	conserved protein of unknown function	_
AKAU_2920145	10431595	10432041	CDS	conserved protein of unknown function	_
AKAU_2920146	10432084	10432449	CDS	protein of unknown function	_
AKAU_2920147	10432604	10433053	CDS	conserved protein of unknown function	_
AKAU_2920148	10433053	10433901	CDS	conserved protein of unknown function	_
AKAU_2920149	10434017	10434235	CDS	conserved protein of unknown function	_
AKAU_2920150	10434235	10434756	CDS	conserved protein of unknown function	_
AKAU_2920151	10435763	10436194	CDS	Integrase catalytic region	_
AKAU_2930001	10436786	10436974	CDS	protein of unknown function	_
AKAU_5s_rRNA_1	10437229	10437341	rRNA	ribosomal RNA 5s_rRNA	_
AKAU_2940002	10437624	10438817	CDS	Hippurate hydrolase	hipO
AKAU_2940003	10438985	10441063	CDS	Molybdopterin oxidoreductase	_
AKAU_2940004	10441231	10442904	CDS	acyl-CoA synthetase (long-chain-fatty-acid--CoA ligase)	fadD
RGP20
Label	Begin	End	Type	Product	Gene
AKAU_770028	2981383	2982273	CDS	Phosphoribosylaminoimidazole-succinocarboxamide synthase	purC
AKAU_770029	2982449	2983513	CDS	fructose-1,6-bisphosphate aldolase, class II	fda
AKAU_770030	2983744	2985657	CDS	pyruvate kinase II (modular protein)	_
AKAU_770031	2985660	2986067	CDS	Phosphoglycerate kinase	pgk
AKAU_780001	2986449	2986877	CDS	Integrase catalytic subunit (fragment)	_
AKAU_780002	2986905	2987651	CDS	transposase	_
AKAU_780003	2987937	2988860	CDS	formate dehydrogenase formation protein	fdhE
AKAU_780004	2988857	2989504	CDS	formate dehydrogenase-N, cytochrome B556 (gamma) subunit, nitrate-inducible	fdnI
AKAU_780005	2989509	2990429	CDS	formate dehydrogenase-O, Fe-S subunit	fdoH
AKAU_780006	2990435	2993491	CDS	Formate dehydrogenase-O major subunit	fdoG
AKAU_780007	2993686	2993871	CDS	protein of unknown function	_
AKAU_780008	2994125	2994310	CDS	protein of unknown function	_
AKAU_780009	2994767	2996173	CDS	conserved protein of unknown function	_
AKAU_780010	2995775	2996167	CDS	protein of unknown function	_
AKAU_780011	2996338	2996547	CDS	protein of unknown function	_
AKAU_780012	2996596	2997921	CDS	putative tartrate transporter	ttuB
AKAU_780013	2997998	2998900	CDS	Carboxyvinyl-carboxyphosphonate phosphorylmutase (modular protein)	_
AKAU_780014	2998958	2999152	CDS	protein of unknown function	_
AKAU_780015	2999132	2999290	CDS	protein of unknown function	_
AKAU_780016	2999287	2999595	CDS	conserved protein of unknown function	_
AKAU_780017	2999709	3000287	CDS	protein of unknown function	_
AKAU_780018	3000280	3000351	CDS	transposase (fragment)	_
AKAU_780019	3000580	3001446	CDS	Nitroreductase	_
AKAU_780020	3001439	3001597	CDS	protein of unknown function	_
AKAU_780021	3001687	3002082	CDS	protein of unknown function	_
AKAU_780022	3002586	3002786	CDS	conserved protein of unknown function	_
AKAU_780023	3002833	3004227	CDS	Deoxyguanosinetriphosphate triphosphohydrolase-like protein 2	_
AKAU_780024	3004533	3004778	CDS	conserved protein of unknown function	_
AKAU_780025	3004946	3005350	CDS	conserved protein of unknown function	_
AKAU_780026	3005667	3006401	CDS	YecA family protein	_
AKAU_780027	3007963	3008181	CDS	protein of unknown function	_
AKAU_780028	3008588	3009730	CDS	transposase	_
AKAU_780029	3010378	3011379	CDS	ubiquinol oxidase subunit II, cyanide insensitive	cioB
AKAU_780030	3011604	3012845	CDS	Group 1 glycosyl transferase	_
AKAU_780031	3013182	3014738	CDS	Protein FdrA	_
AKAU_780032	3014996	3015655	CDS	conserved protein of unknown function	_
AKAU_780033	3015766	3016941	CDS	Radical SAM domain-containing protein	_
AKAU_780034	3016845	3017477	CDS	conserved protein of unknown function	_
AKAU_780035	3017518	3018489	CDS	AIR synthase-like protein domain-containing protein	_
AKAU_780036	3018718	3020136	CDS	conserved protein of unknown function	_
AKAU_780037	3020133	3021038	CDS	protein of unknown function	_
AKAU_780038	3021250	3021423	CDS	protein of unknown function	_
AKAU_780039	3021389	3021817	CDS	OsmC family protein (fragment)	_
AKAU_780040	3021942	3023249	CDS	Cytochrome P450	_
AKAU_780041	3023587	3024909	CDS	CoA-disulfide reductase	_
AKAU_780042	3024925	3025179	CDS	conserved protein of unknown function	_
AKAU_780043	3025248	3025736	CDS	conserved protein of unknown function	_
AKAU_780044	3025795	3026604	CDS	Phosphosulfolactate synthase	comA
AKAU_780045	3026582	3027514	CDS	conserved protein of unknown function	_
AKAU_780046	3027499	3028842	CDS	Fumarate lyase	_
AKAU_780047	3028833	3029876	CDS	1-aminocyclopropane-1-carboxylate deaminase (modular protein)	_
AKAU_780048	3029873	3031390	CDS	Argininosuccinate lyase	_
AKAU_780049	3032289	3032528	CDS	exported protein of unknown function	_
AKAU_780050	3032446	3033075	CDS	Cupin	_
AKAU_780051	3033681	3034106	CDS	Phosphoglycerate kinase	pgk
AKAU_790001	3034199	3034591	CDS	Chemotaxis-specific protein-glutamate methyltransferase	_
AKAU_790003	3035385	3036326	CDS	chemotaxis regulator, protein-glutamate methyltransferase	cheR
AKAU_790004	3036572	3038359	CDS	Methyl-accepting chemotaxis protein I	tsr
AKAU_790005	3038423	3038950	CDS	purine-binding chemotaxis protein	cheW
AKAU_790006	3038996	3041284	CDS	Chemotaxis protein CheA	cheA
RGP29
Label	Begin	End	Type	Product	GC Region
AKAU_1080438	4877285	4877806	CDS	Cytochrome b561 family protein	-
AKAU_1080439	4877822	4878085	CDS	conserved exported protein of unknown function	+1SD
AKAU_1080440	4878200	4878916	CDS	conserved protein of unknown function	-
AKAU_1080441	4878913	4879617	CDS	RNA polymerase sigma factor, sigma-70 family	-
AKAU_1080442	4879362	4879841	CDS	protein of unknown function	-
AKAU_1080443	4879809	4880531	CDS	Arylmalonate decarboxylase	-
AKAU_1080444	4880611	4881960	CDS	Benzoate transport protein BenK	-
AKAU_1080445	4882247	4882837	CDS	TetR family transcriptional regulator	-
AKAU_1080446	4883027	4884316	CDS	3-phenylpropionate/cinnamic acid dioxygenase subunit alpha	-
AKAU_1080447	4884313	4884729	CDS	conserved protein of unknown function	-
AKAU_1080448	4884765	4885181	CDS	Cupin 2 protein	-
AKAU_1080449	4885178	4885552	CDS	conserved protein of unknown function	-
AKAU_1080450	4885549	4886808	CDS	Benzene 1,2-dioxygenase system ferredoxin--NAD(+) reductase subunit	-
AKAU_1080451	4886808	4887392	CDS	conserved protein of unknown function	-
AKAU_1080452	4887392	4888348	CDS	Dihydroorotate dehydrogenase electron transfer subunit	-
AKAU_1080453	4888342	4889280	CDS	Dihydroorotate dehydrogenase B (NAD(+)), catalytic subunit	-
AKAU_1080454	4889277	4889648	CDS	Rieske (2Fe-2S) iron-sulfur domain containing protein	-
AKAU_1080455	4889645	4890742	CDS	L-asparaginase AnsB	-
AKAU_1080456	4890797	4891516	CDS	conserved protein of unknown function	-
AKAU_1080457	4891975	4892931	CDS	LysR family transcriptional regulator	-
AKAU_1080458	4893272	4894765	CDS	putative peptidase, aminobenzoyl-glutamate utilization protein	-
AKAU_1080459	4894762	4896222	CDS	putative peptidase, aminobenzoyl-glutamate utilization protein	-
AKAU_1080460	4896230	4896922	CDS	conserved protein of unknown function	-
AKAU_1080461	4896988	4898103	CDS	Outer membrane protein (Porin)	-
AKAU_1080462	4898215	4899678	CDS	putative peptidase, aminobenzoyl-glutamate utilization protein	-
AKAU_1080463	4899918	4900226	CDS	protein of unknown function	+1SD
AKAU_1080464	4900150	4901478	CDS	Arabinose efflux permease family protein	-
AKAU_1080465	4902009	4902200	CDS	protein of unknown function	-1SD
AKAU_1080466	4902228	4902413	CDS	protein of unknown function	-
AKAU_1080467	4902468	4903559	CDS	Outer membrane porin protein 32	-
AKAU_1080468	4903649	4904887	CDS	putative carboxymethylenebutenolidase (Dienelactone hydrolase) (DLH)	-
AKAU_1080469	4904931	4905644	CDS	putative short chain dehydrogenase	-
AKAU_1080470	4905672	4905974	CDS	conserved protein of unknown function	-
AKAU_1080471	4905986	4907152	CDS	conserved protein of unknown function	-
AKAU_1080472	4907149	4908489	CDS	Shikimate transporter	-
AKAU_1080473	4908622	4910238	CDS	Crotonobetaine/carnitine-CoA ligase	-
AKAU_1080474	4910334	4911239	CDS	LysR family regulatory protein	-
AKAU_1080475	4911311	4912402	CDS	putative oxidoreductase, NADH-dependent flavin oxidoreductase	-
AKAU_1080476	4912609	4913481	CDS	putative transcriptional regulator	-
AKAU_1080477	4913531	4914472	CDS	conserved protein of unknown function	-
AKAU_1080478	4914515	4915576	CDS	Ornithine cyclodeaminase	-

## Sheet: Table S6
Table S6 Composition and contents of ten regions of genomic plasticity (RGPs)
RGP	Size (bp)	No. of genes	Functional genes	Accessory genes	Accessory genes	Accessory genes	Accessory genes
RGP76	70422 bp	89		T4SS	6 transposases	9 integrases	parA, parB, parD, parE, korC, repB, MobB, MobC, KlcA
RGP53	102873 bp	113	Insecticidal toxin complex, nodV, nodW, nickel transporter, T3 effector HopJ, invasion plasmid antigen J, uracil degradation gene, transporters		7 transposase	1 integrase
RGP47	46205 bp	62	Glycerol uptake (GUP), GDP-L-fucose, GDP-mannose, peptidoglycan and colanic acid building blocks biosynthesis genes		2 transposases	2 integrases
RGP20	48143 bp	60	Nitrate reduction, ACC-deaminase, amino acids metabolism, glycolysis/gluconeogenesis pathways, tartarate transporter		5 transposase	1 integrase
RGP24	31450 bp	36	Glycogen degradation genes, TCA cycle, aerobic respiration			1 integrase	parA, parB
RGP25	46914 bp	64	Various degradation pathways: 2-oxopentenoate degradation, Gamma-hexachlorocyclohexane degradation, salicylate, vanillate, tyrosine, valine degradation	T6SS	1 transposase
RGP38	53810 bp	84	Arsenate detoxification, cynate degradation (Nitrogen metabolism), beta-lactamase, chloride peroxidase, efflux pumps (membrane transporters)		3 transposases
RGP49	96211 bp	120	Acrylonitrile degradation, Glycolate/glyoxalate degradation, nitrile biocatalysis, mandelate degradation, methylglyoxal degradartion, formaldehyde assimillation, melanin biosynthesis, membrane transporters		6 transposases	2 integrases
RGP61	51149 bp	74	Amino acid metabolism, glutamate; 4-amino butyrate degradation, caffeine degradation, fatty acid degradation, ethanol degradation, 4-hydroxybenzoaate biosynthesis, membrane transporters		3 transposases		CcdB (toxin), CcdA (anti-toxin)
RGP62	53217 bp	69	Ketogluconate metabolism, methylglyoxal degradation, gamma-hexachlorocyclohexane degradation, polycyclic aromatic hydrocarbon degradation, aminobenzoate degradation, benzoate/fluorobenzoate degradation, ethylbenzene degradation, quinate degradation, chorismate biosynthesis, membrane transporters		1 transposase

## Sheet: Table S7
Table S7. Metabolic profiles of compared bacterial strains (Based on score from 0 to 1)
ACTIVATION/INACTIVATION/INTERCONVERSION
Activation	Reactions nb	B. terrae BS001	B. ambifaria AMMD	B. gladioli BSR3	B. glumae BGR1	B. kururiensis M130	B. mallei ATCC 23344	B. phenoliruptrix BR3459a	B. phymatum STM815	B. phytofirmans PsJN	B. pseudomallei K96243	B. rhizoxinica HKI 454	B. thailandensis E264	B. vietnamiensis G4	B. xenovorans LB400	E. coli K12	P. aeruginosa PA7	P. aeruginosa PAO1	P. fluorescens Pf-5	R. eutropha H16	R. solanacearum CMR15	R. solanacearum GMI1000	W. endosymbiont TRS of Brugia malayi	W. pipientis wAlbB	W. pipientis wMel
fatty acid activation	1	1	1	1	1	1	1	1	1	1	1	1	1	1	1	1	1	1	1	1	1	1	0	0	0
sulfate activation for sulfonation	2	1	1	1	1	1	1	1	1	1	1	0.50	1	1	1	1	0.50	1	1	1	1	1	0	0	0
BIOSYNTHESIS
Amines and Polyamines Biosynthesis	Reactions nb	B. terrae BS001	B. ambifaria AMMD	B. gladioli BSR3	B. glumae BGR1	B. kururiensis M130	B. mallei ATCC 23344	B. phenoliruptrix BR3459a	B. phymatum STM815	B. phytofirmans PsJN	B. pseudomallei K96243	B. rhizoxinica HKI 454	B. thailandensis E264	B. vietnamiensis G4	B. xenovorans LB400	E. coli K12	P. aeruginosa PA7	P. aeruginosa PAO1	P. fluorescens Pf-5	R. eutropha H16	R. solanacearum CMR15	R. solanacearum GMI1000	W. endosymbiont TRS of Brugia malayi	W. pipientis wAlbB	W. pipientis wMel
aminopropylcadaverine biosynthesis	2	0.50	0.50	0.50	0.50	0	1	0.50	0	0.50	1	0.50	0.50	0.50	0	1	1	1	0.50	0	0.50	0.50	0	0	0
arginine degradation III (arginine decarboxylase/agmatinase pathway)	2	0.50	0.50	0.50	0.50	0.50	0.50	1	1	0.50	0.50	0.50	0.50	0.50	0.50	1	1	1	1	0.50	0.50	0.50	0	0	0
choline degradation I	2	1	1	1	1	1	1	1	1	1	1	0	1	1	1	1	1	1	1	1	1	1	0	0	0
choline-O-sulfate degradation	3	1	1	1	0.67	1	1	1	1	1	1	0	1	1	1	0.67	1	1	1	0.67	0.67	0.67	0	0	0
ectoine biosynthesis	5	0.60	0.80	0.60	0.60	0.40	0.60	0.60	0.60	0.60	0.60	0.40	0.40	0.40	0.40	0.40	0.60	0.60	0.60	0.40	0.40	0.60	0.40	0.40	0.40
glutathionylspermidine biosynthesis	1	0	0	0	0	0	0	0	0	0	0	0	0	0	0	1	0	0	1	1	0	0	0	0	0
glycine betaine biosynthesis I (Gram-negative bacteria)	2	1	1	1	1	1	1	1	1	1	1	0	1	1	1	1	1	1	1	1	1	1	0	0	0
glycine betaine biosynthesis II (Gram-positive bacteria)	2	1	1	1	1	1	1	1	1	1	1	0.50	1	1	1	1	1	1	1	1	1	1	0	0	0
glycine betaine biosynthesis III (plants)	2	0.50	0.50	1	0.50	0.50	0.50	1	0.50	0.50	0.50	0	0.50	0.50	1	0.50	0.50	0.50	0.50	0.50	1	1	0	0	0
putrescine biosynthesis I	2	0.50	0.50	0.50	0.50	0.50	0.50	1	1	0.50	0.50	0.50	0.50	0.50	0.50	1	1	1	1	0.50	0.50	0.50	0	0	0
putrescine biosynthesis II	3	0	0	0.33	0.33	0	0.33	0.67	0.33	0.33	0.33	0.33	0.33	0.33	0.33	0.33	1	1	1	0.33	0	0	0	0	0
putrescine biosynthesis III	1	0	0	0	0	0	0	0	1	0	1	0	0	1	1	1	1	1	1	0	0	0	0	0	0
spermidine biosynthesis I	2	0.50	1	0.50	1	0.50	0.50	0.50	0	0.50	0.50	0.50	0.50	0.50	0.50	1	1	1	0.50	0.50	1	1	0	0	0
superpathway of polyamine biosynthesis II	7	0.14	0.29	0.29	0.43	0.14	0.29	0.43	0.29	0.29	0.43	0.29	0.29	0.43	0.43	0.57	0.86	0.86	0.71	0.29	0.29	0.29	0	0	0
UDP-N-acetyl-D-glucosamine biosynthesis I	4	1	1	1	1	1	1	0.75	1	1	1	1	1	1	1	1	1	1	1	1	1	1	0.75	0.75	0.75
urate biosynthesis/inosine 5'-phosphate degradation	4	0.50	0.50	0.75	0.50	0.75	0.50	0.75	0.75	0.75	0.50	0.25	0.50	0.50	0.50	0.75	0.50	0.50	0.75	0.75	0.75	0.75	0.25	0.25	0.25
Amino Acids Biosynthesis	Reactions nb	B. terrae BS001	B. ambifaria AMMD	B. gladioli BSR3	B. glumae BGR1	B. kururiensis M130	B. mallei ATCC 23344	B. phenoliruptrix BR3459a	B. phymatum STM815	B. phytofirmans PsJN	B. pseudomallei K96243	B. rhizoxinica HKI 454	B. thailandensis E264	B. vietnamiensis G4	B. xenovorans LB400	E. coli K12	P. aeruginosa PA7	P. aeruginosa PAO1	P. fluorescens Pf-5	R. eutropha H16	R. solanacearum CMR15	R. solanacearum GMI1000	W. endosymbiont TRS of Brugia malayi	W. pipientis wAlbB	W. pipientis wMel
alanine biosynthesis I	3	0.67	0.67	0.67	0.67	0.67	0.67	0.67	0.67	0.67	0.67	0.67	0.67	0.67	0.67	1	0.67	0.67	0.67	0.67	0.67	0.67	0	0	0
alanine biosynthesis II	1	1	1	1	1	1	0	1	1	1	1	0	1	0	0	1	0	1	1	1	0	0	0	0	0
alanine biosynthesis III	1	1	1	1	1	1	1	1	1	1	1	1	1	1	1	1	1	1	1	1	1	1	1	1	1
arginine biosynthesis I	9	1	1	1	1	1	1	1	1	1	1	1	1	1	1	1	1	1	1	1	1	1	0.33	0.33	0.33
arginine biosynthesis II (acetyl cycle)	9	1	1	0.89	1	1	1	1	1	1	1	1	1	1	1	0.89	1	1	1	1	1	1	0.33	0.33	0.33
arginine degradation I (arginase pathway)	3	0.33	0.67	0.33	0.33	0.33	0.33	0.33	0.67	0.33	0.33	0.33	0.33	0.33	0.33	0.33	0.33	0.33	0.33	0.33	1	1	0.33	0.33	0.33
arginine degradation VI (arginase 2 pathway)	3	0.33	0.67	0.33	0.33	0.33	0.33	0.33	0.67	0.33	0.33	0.33	0.33	0.33	0.33	0.33	0.33	0.33	0.33	0.33	1	1	0	0	0
asparagine biosynthesis I	1	0	1	1	1	0	1	0	0	0	1	0	1	1	0	1	1	1	1	0	0	0	0	0	0
asparagine biosynthesis II	1	0	1	1	1	0	1	0	0	0	1	0	1	0	0	1	1	1	0	0	0	0	0	0	0
asparagine biosynthesis III (tRNA-dependent)	3	0.33	0.33	0.33	0.33	0.33	0.33	0.33	0	0.33	0.33	0.67	0.33	0.67	0.33	0	0	0.33	0.33	0.67	0	0	0.33	0.33	0.33
aspartate biosynthesis	1	1	1	1	1	0	1	1	1	1	1	1	1	0	1	1	1	1	1	1	1	1	1	1	1
citrulline biosynthesis	7	0.71	0.86	0.71	0.71	0.71	0.71	0.71	0.86	0.71	0.71	0.71	0.71	0.71	0.71	0.71	0.71	0.71	0.71	0.71	1	1	0.29	0.14	0.14
citrulline-nitric oxide cycle	3	0.67	0.67	0.67	0.67	0.67	1	0.67	0.67	0.67	0.67	0.67	0.67	0.67	0.67	0.67	0.67	0.67	0.67	0.67	0.67	0.67	0	0	0
cysteine biosynthesis I	2	1	1	1	1	1	1	1	1	1	1	1	1	1	1	1	1	1	1	1	1	1	0	0	0
cysteine biosynthesis/homocysteine degradation	2	0.50	0	0.50	0.50	0	0	0	0	0	0.50	0	0.50	0	0	0	1	1	0	0	0	0.50	0	0	0
glutamate biosynthesis I	1	1	1	1	1	1	1	1	1	1	1	1	1	1	1	1	1	1	1	1	1	1	1	0	0
glutamate biosynthesis II	1	1	1	1	1	1	0	1	0	1	1	1	1	1	1	0	0	0	0	1	0	0	0	0	0
glutamate biosynthesis III	1	1	1	1	1	1	1	1	1	1	1	1	1	1	1	1	1	1	1	1	1	1	1	0	0
glutamate biosynthesis IV	1	1	1	1	1	1	0	1	0	1	1	0	1	1	1	0	0	0	1	0	1	1	0	0	0
glutamate biosynthesis V	1	1	1	1	1	1	0	1	0	1	1	0	1	1	1	0	0	0	1	0	1	1	0	0	0
glutamate degradation II	2	1	1	0.50	0.50	0	0.50	0.50	1	0.50	0.50	0.50	0.50	0.50	0.50	1	1	1	1	0.50	0.50	0.50	0.50	0.50	0.50
glutamine biosynthesis I	1	1	1	1	1	1	1	1	1	1	1	1	1	1	1	1	1	1	1	1	1	1	1	1	1
glutamine biosynthesis III	9	0.89	1	0.89	0.89	0.89	0.67	0.89	0.67	0.89	0.78	0.67	0.78	0.89	1	0.67	0.67	0.78	0.78	0.78	0.78	0.78	0.78	0.67	0.78
glycine biosynthesis I	1	1	1	1	1	1	1	1	1	1	1	1	1	1	1	1	1	1	1	1	1	1	1	1	1
glycine biosynthesis II	1	1	1	0	1	1	1	0	1	1	1	0	1	1	1	1	1	1	1	1	1	1	0	0	0
glycine biosynthesis III	1	0	1	1	1	0	1	1	1	1	1	0	1	1	1	0	0	0	0	0	0	0	0	0	0
glycine biosynthesis IV	1	1	1	1	1	1	1	1	1	1	1	0	1	1	1	1	1	1	1	1	1	1	0	1	1
histidine biosynthesis	10	0.70	1	0.90	0.90	0.70	0.90	0.80	1	0.90	0.90	0.80	0.90	1	0.90	1	0.90	0.90	0.90	0.90	0.90	0.90	0	0	0
homocysteine biosynthesis	2	1	1	1	1	1	1	0	1	1	0.50	0.50	1	1	1	0	1	1	1	1	1	1	0	0	0
homoserine biosynthesis	3	1	1	1	1	1	1	0.67	1	1	1	1	1	1	1	1	1	1	1	1	1	1	0.67	0.67	0.67
isoleucine biosynthesis I (from threonine)	5	1	1	1	1	1	1	1	1	1	1	1	1	1	1	1	1	1	1	1	1	1	0	0	0
isoleucine biosynthesis IV	6	1	0.83	0.67	0.83	0.83	0.67	0.83	1	1	0.83	0.67	0.83	0.83	1	0.83	0.67	0.67	0.83	1	0.67	0.83	0	0	0
L-glutamine biosynthesis II (tRNA-dependent)	2	0.50	0	0	0	0.50	0.50	0	0	0	0.50	0.50	0.50	0.50	0.50	0	0	0	0.50	0.50	0	0	1	0.50	1
leucine biosynthesis	5	1	1	1	1	1	1	1	1	1	1	1	1	1	1	1	1	1	1	1	1	1	0	0	0
lysine biosynthesis I	9	1	1	1	1	1	1	0.78	1	1	1	1	1	1	1	1	1	1	1	1	0.89	0.89	0.78	0.89	0.78
lysine biosynthesis VI	7	0.86	1	0.86	1	0.86	1	0.71	0.86	1	0.86	0.86	1	1	1	0.86	1	0.86	1	0.86	0.86	0.86	0.71	0.71	0.71
methionine biosynthesis I	5	0.40	0.80	0.60	0.60	0.20	0.40	0.40	1	0.80	0.60	0.80	0.60	0.80	0.60	1	0.40	0.40	0.60	0.80	0.60	0.60	0.20	0.20	0.20
methionine biosynthesis III	2	0.50	1	1	1	0	0.50	0	1	1	1	1	1	1	1	1	1	1	1	1	1	1	0	0	0
methionine salvage II (mammalia)	2	0	0.50	0.50	0.50	0	0	0	0.50	0.50	0.50	0.50	0.50	0.50	0.50	0.50	1	1	0.50	1	0.50	0.50	0	0	0
ornithine biosynthesis	5	1	1	1	1	1	1	1	1	1	1	1	1	1	1	1	1	1	1	1	1	1	0.40	0.40	0.40
phenylalanine biosynthesis I	3	1	1	1	1	1	1	1	1	0.67	1	1	1	0.67	1	1	1	1	1	1	1	1	0	0	0
phenylalanine biosynthesis II	3	0.67	0.33	0.67	0.67	0.67	0.33	0.67	0.33	0.67	0.33	0.33	0.67	0.67	0.67	0.33	0.67	0.67	0.67	0.33	0.33	0.33	0	0	0
proline biosynthesis I	3	1	1	1	1	1	1	1	1	1	1	1	1	1	1	1	1	1	1	1	1	1	0	0	0
proline biosynthesis III	3	0.33	0.67	0.33	0.33	0.33	0.67	0.33	1	0.67	0.67	0.33	0.67	0.67	0.67	0.67	0.67	0.67	0.67	0.67	1	1	0	0	0
S-adenosyl-L-methionine cycle I	5	0.60	0.60	0.60	0.60	0.40	0.60	0.20	0.60	0.60	0.60	0.60	0.60	0.40	0.40	0.80	0.40	0.40	0.40	0.60	0.60	0.60	0.20	0.20	0.20
S-adenosyl-L-methionine cycle II	4	0.75	0.75	0.75	0.75	0.50	0.75	0.25	0.75	0.75	0.75	0.75	0.75	0.75	0.75	0.50	0.75	0.75	0.75	0.75	0.75	0.75	0.25	0.25	0.25
S-methyl-5-thio-α-D-ribose 1-phosphate degradation	5	0.40	0	0	0.20	0.40	0	0.20	0.20	0	0	0	0	0	0	0.20	0.80	0.80	0.20	0	0	0	0	0	0
selenocysteine biosynthesis I (bacteria)	3	1	1	1	1	1	1	0.67	1	1	1	0.33	1	1	1	1	1	1	0.67	0.67	0.33	0.33	0.33	0.33	0.33
serine biosynthesis	3	1	0.67	1	1	0.67	0.67	1	1	1	1	1	1	0.67	1	1	1	1	1	1	1	1	0	0	0
serine racemization	2	1	0	0	0.50	1	0.50	0.50	0.50	0.50	1	0	0.50	0.50	0.50	1	0.50	0.50	0	0	0	0	0	0	0
threonine biosynthesis from homoserine	2	1	1	1	1	1	1	0.50	1	1	1	1	1	1	1	1	1	1	1	1	1	1	0	0	0
tryptophan biosynthesis	6	1	1	1	1	1	1	1	1	1	1	0.83	1	1	0.83	1	1	1	1	1	1	1	0	0	0
tyrosine biosynthesis I	3	1	1	1	1	1	1	1	1	1	1	1	1	1	1	1	1	0.67	1	1	0.67	0.67	0	0	0
tyrosine biosynthesis IV	1	1	1	1	1	0	1	0	0	1	1	0	1	1	1	0	1	1	1	1	1	1	0	0	0
uracil degradation II (reductive)	3	0.33	0.33	0.33	0	0	0	0.33	0.33	0.67	0	0.67	0	0.67	1	0.33	0.33	0	0.33	0.33	0	0	0	0	0
valine biosynthesis	4	1	1	1	1	1	1	1	1	1	1	1	1	1	1	1	1	1	1	1	1	1	0	0	0
β-alanine biosynthesis II	6	0.33	0.33	0.33	0.33	0.33	0.17	0.50	0.33	0.50	0.33	0.33	0.33	0.33	0.33	0.17	0.33	0.33	0.50	0.33	0.17	0.33	0	0	0
β-alanine biosynthesis III	1	1	1	0	1	1	1	1	1	1	1	1	1	1	1	1	1	1	1	1	1	1	0	0	0
Aminoacyl-tRNA Charging	Reactions nb	B. terrae BS001	B. ambifaria AMMD	B. gladioli BSR3	B. glumae BGR1	B. kururiensis M130	B. mallei ATCC 23344	B. phenoliruptrix BR3459a	B. phymatum STM815	B. phytofirmans PsJN	B. pseudomallei K96243	B. rhizoxinica HKI 454	B. thailandensis E264	B. vietnamiensis G4	B. xenovorans LB400	E. coli K12	P. aeruginosa PA7	P. aeruginosa PAO1	P. fluorescens Pf-5	R. eutropha H16	R. solanacearum CMR15	R. solanacearum GMI1000	W. endosymbiont TRS of Brugia malayi	W. pipientis wAlbB	W. pipientis wMel
asparagine biosynthesis III (tRNA-dependent)	3	0.33	0.33	0.33	0.33	0.33	0.33	0.33	0	0.33	0.33	0.67	0.33	0.67	0.33	0	0	0.33	0.33	0.67	0	0	0.33	0.33	0.33
L-glutamine biosynthesis II (tRNA-dependent)	2	0.50	0	0	0	0.50	0.50	0	0	0	0.50	0.50	0.50	0.50	0.50	0	0	0	0.50	0.50	0	0	1	0.50	1
tRNA charging	20	0.95	0.95	0.95	0.95	0.95	0.95	0.95	0.95	0.95	0.95	0.95	0.95	0.95	0.95	1	0.95	0.95	0.95	0.95	0.95	0.95	0.95	0.85	0.95
Aromatic Compounds Biosynthesis	Reactions nb	B. terrae BS001	B. ambifaria AMMD	B. gladioli BSR3	B. glumae BGR1	B. kururiensis M130	B. mallei ATCC 23344	B. phenoliruptrix BR3459a	B. phymatum STM815	B. phytofirmans PsJN	B. pseudomallei K96243	B. rhizoxinica HKI 454	B. thailandensis E264	B. vietnamiensis G4	B. xenovorans LB400	E. coli K12	P. aeruginosa PA7	P. aeruginosa PAO1	P. fluorescens Pf-5	R. eutropha H16	R. solanacearum CMR15	R. solanacearum GMI1000	W. endosymbiont TRS of Brugia malayi	W. pipientis wAlbB	W. pipientis wMel
2,3-dihydroxybenzoate biosynthesis	3	0	1	0.67	0.33	0	0.33	0.33	0	0.33	0.67	0.33	0.67	0.33	0.33	1	0.67	0.33	0.67	0	0.33	0.33	0	0	0
3-dehydroquinate biosynthesis I	2	1	1	1	1	1	1	1	1	1	1	1	1	1	1	1	1	1	1	1	1	1	0	0	0
4-hydroxybenzoate biosynthesis II (bacteria and fungi)	1	1	1	1	1	1	1	1	1	1	1	1	1	1	1	1	0	0	1	1	1	1	0	0	0
4-hydroxybenzoate biosynthesis V	5	1	0.80	0.80	0.80	0.80	0.40	1	0.60	0.80	0.40	0.60	0.40	1	1	0.20	0.60	0.60	0.60	0.80	1	1	0	0	0
4-hydroxyphenylpyruvate biosynthesis	1	0	0	0	0	0	0	0	0	1	0	0	0	0	0	0	0	0	0	0	0	0	0	0	0
benzoyl-CoA biosynthesis	3	0.33	0	0	0	0.33	0	0	0.33	0	0	0.33	0	0	0	0	0	0.33	0.33	0	0.33	0.33	0	0	0
chorismate biosynthesis from 3-dehydroquinate	6	1	1	0.67	0.83	0.83	0.83	0.83	0.83	0.83	0.83	0.83	0.83	0.83	0.83	1	0.83	0.67	1	0.83	0.83	0.83	0	0	0
o-diquinones biosynthesis	1	1	0	0	0	0	0	0	1	0	0	0	0	0	0	0	0	0	0	0	1	1	0	0	0
salicylate biosynthesis I	2	0	0.50	0	0	0	0	0	0	0	1	0	1	0	0	0.50	1	1	1	0	0	0	0	0	0
Carbohydrates Biosynthesis	Reactions nb	B. terrae BS001	B. ambifaria AMMD	B. gladioli BSR3	B. glumae BGR1	B. kururiensis M130	B. mallei ATCC 23344	B. phenoliruptrix BR3459a	B. phymatum STM815	B. phytofirmans PsJN	B. pseudomallei K96243	B. rhizoxinica HKI 454	B. thailandensis E264	B. vietnamiensis G4	B. xenovorans LB400	E. coli K12	P. aeruginosa PA7	P. aeruginosa PAO1	P. fluorescens Pf-5	R. eutropha H16	R. solanacearum CMR15	R. solanacearum GMI1000	W. endosymbiont TRS of Brugia malayi	W. pipientis wAlbB	W. pipientis wMel
2-keto-L-gulonate biosynthesis	3	0.67	0.33	0.33	0.33	0	0.33	1	0.67	0.67	0.33	0	0.67	0.33	0.67	0	0.33	0.33	0.33	0	0	0	0	0	0
acetaldehyde biosynthesis I	2	0.50	0.50	1	1	1	1	1	1	0.50	1	0.50	1	0.50	1	0.50	0.50	0.50	1	0.50	0.50	0.50	0	0	0
acetaldehyde biosynthesis II	1	0	0	1	1	1	1	1	1	0	1	0	1	0	1	0	0	0	1	0	0	0	0	0	0
ADP-L-glycero-β-D-manno-heptose biosynthesis	5	0.40	0.60	0.20	0.60	0.40	1	0.40	0.40	0.60	0.60	0.40	0.60	0.40	0.60	1	1	1	0.40	0.60	0.80	0.80	0	0	0
Calvin-Benson-Bassham cycle	13	0.77	0.62	0.69	0.62	0.85	0.69	0.85	0.85	0.69	0.69	0.69	0.69	0.69	0.85	0.77	0.69	0.69	0.69	0.77	0.62	0.62	0.62	0.62	0.62
CDP-3,6-dideoxyhexose biosynthesis	3	0.67	0	0	0	0.67	0	1	0	0	0.67	0	0.67	0	0	0	0	0	0.67	0.33	0	0	0	0	0
cellulose biosynthesis	1	1	1	1	1	0	1	1	1	1	1	0	1	1	1	1	0	0	0	0	0	0	0	0	0
CMP-KDO biosynthesis I	4	1	1	1	1	1	1	1	1	1	0.75	1	1	1	0.75	1	0.50	0.75	1	0.50	1	1	0	0	0
CMP-KDO biosynthesis II (from D-arabinose 5-phosphate)	3	1	1	1	1	1	1	1	1	1	1	1	1	1	1	1	0.67	0.67	1	0.67	1	1	0	0	0
CMP-N-acetylneuraminate biosynthesis II (bacteria)	3	0	0.33	0	0	0.33	0	0.67	0	0.33	0.33	0	0.33	0.33	0.33	0	0.33	0.33	0.67	0	0.33	0.33	0	0	0
CMP-pseudaminate biosynthesis	6	0.50	0	0	0	0	0	0	0	0	0	0	0	0	0	0	0	0	0	0.17	0	0	0	0	0
dTDP-L-rhamnose biosynthesis I	4	1	1	1	1	1	1	1	1	1	1	1	1	1	1	1	1	1	1	1	1	1	0	0	0
fructan biosynthesis	5	0	0.40	0	0	0	0.40	0	0.40	0	0.40	0	0.40	0.40	0	0	0	0	0	0	0	0	0	0	0
GDP-D-glycero-α-D-manno-heptose biosynthesis	4	0	0.25	0	0.25	0	0.25	0.25	0	0.25	0.25	0.25	0.25	0	0.25	0.25	0.25	0.25	0.25	0.25	0	0	0	0	0
GDP-D-rhamnose biosynthesis	2	0.50	0.50	1	1	0.50	1	0.50	0.50	0.50	0.50	0	1	0.50	0.50	0.50	0.50	0.50	1	0.50	0	0	0	0	0
GDP-L-colitose biosynthesis	3	0.33	0.33	0.33	0.33	0.33	0.33	0.33	0.33	0.33	0.33	0	0.33	0.33	0.33	0.33	0.33	0.33	0.33	0.33	0	0	0	0	0
GDP-L-fucose biosynthesis I (from GDP-D-mannose)	2	1	1	0.50	0.50	0.50	0.50	1	1	1	0.50	0	0.50	1	1	1	0.50	0.50	0.50	0.50	0	0	0	0	0
GDP-mannose biosynthesis	4	0.75	1	0.75	1	0.75	1	1	0.75	1	0.75	1	1	1	0.75	1	0.75	1	1	1	0.75	0.75	0.25	0.25	0.50
GDP-α-D-perosamine biosynthesis	2	0.50	0.50	0.50	0.50	0.50	0.50	0.50	0.50	0.50	0.50	0	1	0.50	0.50	0.50	0.50	0.50	0.50	0.50	0	0	0	0	0
gluconeogenesis I	13	0.85	1	0.92	1	0.77	0.92	0.92	0.85	1	0.92	0.85	1	1	1	1	1	1	1	1	0.92	0.92	0.69	0.54	0.62
gluconeogenesis II (Methanobacterium thermoautotrophicum)	20	0.70	0.70	0.65	0.60	0.65	0.55	0.70	0.60	0.60	0.55	0.55	0.60	0.65	0.75	0.55	0.65	0.65	0.65	0.70	0.50	0.50	0.35	0.30	0.30
glycogen biosynthesis I (from ADP-D-Glucose)	3	1	0.33	0.67	0.67	1	0.33	0.67	1	0.67	0.33	0	0.67	0.33	1	1	0.67	0.67	0.67	0.33	0.67	0.67	0	0	0
glycogen degradation I	7	0.71	0.57	0.71	0.71	0.86	0.43	1	0.71	0.71	0.43	0.14	0.71	0.43	0.71	1	0.57	0.29	0.71	0.43	0.57	0.57	0	0	0.14
sorbitol biosynthesis II	3	0.67	0.67	0.67	0.33	0.67	0.67	1	0.67	1	0.67	0.33	0.67	0.33	1	0.33	0.33	0.33	0.67	0.67	0.67	1	0	0	0
UDP-D-xylose and UDP-D-glucuronate biosynthesis	2	0.50	1	1	1	0.50	1	1	0.50	1	1	0.50	1	1	1	0.50	1	1	0.50	1	1	1	0	0.50	0.50
Cell Structures Biosynthesis	Reactions nb	B. terrae BS001	B. ambifaria AMMD	B. gladioli BSR3	B. glumae BGR1	B. kururiensis M130	B. mallei ATCC 23344	B. phenoliruptrix BR3459a	B. phymatum STM815	B. phytofirmans PsJN	B. pseudomallei K96243	B. rhizoxinica HKI 454	B. thailandensis E264	B. vietnamiensis G4	B. xenovorans LB400	E. coli K12	P. aeruginosa PA7	P. aeruginosa PAO1	P. fluorescens Pf-5	R. eutropha H16	R. solanacearum CMR15	R. solanacearum GMI1000	W. endosymbiont TRS of Brugia malayi	W. pipientis wAlbB	W. pipientis wMel
CDP-3,6-dideoxyhexose biosynthesis	3	0.67	0	0	0	0.67	0	1	0	0	0.67	0	0.67	0	0	0	0	0	0.67	0.33	0	0	0	0	0
cellulose biosynthesis	1	1	1	1	1	0	1	1	1	1	1	0	1	1	1	1	0	0	0	0	0	0	0	0	0
colanic acid building blocks biosynthesis	11	0.73	0.82	0.64	0.73	0.64	0.82	0.82	0.73	0.82	0.73	0.64	0.73	0.82	0.73	1	0.64	0.73	0.73	0.73	0.55	0.55	0.09	0.27	0.36
dTDP-L-rhamnose biosynthesis I	4	1	1	1	1	1	1	1	1	1	1	1	1	1	1	1	1	1	1	1	1	1	0	0	0
enterobacterial common antigen biosynthesis	9	0.22	0.44	0.33	0.33	0.33	0.22	0.33	0.22	0.44	0.33	0.22	0.44	0.33	0.44	1	0.33	0.33	0.33	0.33	0.33	0.33	0	0	0
GDP-L-colitose biosynthesis	3	0.33	0.33	0.33	0.33	0.33	0.33	0.33	0.33	0.33	0.33	0	0.33	0.33	0.33	0.33	0.33	0.33	0.33	0.33	0	0	0	0	0
KDO transfer to lipid IVA I	2	0.50	0.50	0.50	0.50	0.50	1	0.50	1	0.50	0.50	0.50	0.50	0.50	0.50	1	0.50	0.50	1	1	1	1	0	0	0
lipid IVA biosynthesis	6	1	1	1	1	1	1	1	1	1	1	1	1	1	1	1	1	1	1	1	1	1	0	0	0
O-antigen building blocks biosynthesis (E. coli)	9	0.89	0.89	0.89	0.89	0.89	0.89	0.78	0.89	1	0.89	1	0.89	1	0.89	1	0.89	0.89	0.89	0.89	0.89	0.89	0.33	0.33	0.33
peptidoglycan biosynthesis I (meso-diaminopimelate containing)	13	1	1	0.92	0.92	0.92	0.92	0.85	1	1	0.92	1	0.92	1	1	0.92	0.92	0.92	0.92	1	0.92	0.92	0.77	0.69	0.77
peptidoglycan biosynthesis III (mycobacteria)	14	0.64	0.71	0.64	0.71	0.57	0.57	0.64	0.71	0.71	0.57	0.86	0.57	0.71	0.71	0.57	0.57	0.57	0.57	0.71	0.57	0.57	0.50	0.50	0.50
polymyxin resistance	6	0.33	0	0	0	0.33	0	0.17	0.33	0	0	0	0	0	0	0.83	0.50	0.50	0.83	0	0.17	0.17	0	0	0
superpathway of (KDO)2-lipid A biosynthesis	16	0.75	0.75	0.75	0.75	0.75	0.81	0.75	0.81	0.75	0.69	0.75	0.75	0.75	0.69	1	0.63	0.69	0.81	0.69	0.88	0.88	0	0	0
UDP-N-acetyl-D-glucosamine biosynthesis I	4	1	1	1	1	1	1	0.75	1	1	1	1	1	1	1	1	1	1	1	1	1	1	0.75	0.75	0.75
UDP-N-acetylmuramoyl-pentapeptide biosynthesis III (meso-DAP-containing)	8	1	1	1	1	1	1	1	1	1	1	1	1	1	1	1	1	1	1	1	1	1	0.88	0.88	0.88
Cofactors, Prosthetic Groups, Electron Carriers Biosynthesis	Reactions nb	B. terrae BS001	B. ambifaria AMMD	B. gladioli BSR3	B. glumae BGR1	B. kururiensis M130	B. mallei ATCC 23344	B. phenoliruptrix BR3459a	B. phymatum STM815	B. phytofirmans PsJN	B. pseudomallei K96243	B. rhizoxinica HKI 454	B. thailandensis E264	B. vietnamiensis G4	B. xenovorans LB400	E. coli K12	P. aeruginosa PA7	P. aeruginosa PAO1	P. fluorescens Pf-5	R. eutropha H16	R. solanacearum CMR15	R. solanacearum GMI1000	W. endosymbiont TRS of Brugia malayi	W. pipientis wAlbB	W. pipientis wMel
1,4-dihydroxy-2-naphthoate biosynthesis I	7	0.14	0.29	0.29	0.29	0.14	0.14	0.29	0.14	0.29	0.29	0	0.29	0.14	0.29	1	0.57	0.43	0.29	0.29	0.29	0.29	0	0	0
2'-(5'-phosphoribosyl)-3'-dephospho-CoA biosynthesis I (citrate lyase)	2	0.50	0.50	0.50	0.50	0.50	0.50	0.50	1	0.50	0	0	0.50	0.50	0.50	1	1	0.50	0.50	0	0	0	0	0	0
2'-(5'-phosphoribosyl)-3'-dephospho-CoA biosynthesis II (malonate decarboxylase)	2	1	1	1	1	0.50	1	1	1	1	0.50	0	1	1	1	0.50	1	1	1	0	0	0	0	0	0
5,6-dimethylbenzimidazole biosynthesis	3	0.67	0.67	0.67	0.67	0.67	0.67	1	0.67	0.67	0.33	0.67	0.67	0.67	0.67	0.67	0.67	0.67	0.67	0.67	0.33	0.33	0.33	0.33	0.33
6-hydroxymethyl-dihydropterin diphosphate biosynthesis I	5	0.80	0.60	0.60	0.60	0.80	0.60	0.60	0.80	0.60	0.60	0.40	0.60	0.60	0.60	0.80	0.60	0.60	0.60	0.60	0.80	0.80	0	0.20	0
7-keto-8-aminopelargonate biosynthesis I	11	0.91	0.55	0.36	0.45	0.91	0.73	0.55	0.82	0.64	0.82	0.36	0.82	0.64	0.55	1	0.64	0.82	0.91	0.82	0.82	0.82	0.55	0.64	0.64
7-keto-8-aminopelargonate biosynthesis II	2	0.50	0.50	0.50	0.50	0.50	0.50	0.50	0.50	0.50	0.50	0.50	0.50	0.50	1	0.50	1	1	0.50	1	0.50	0.50	0	0	0
acyl carrier protein metabolism	2	0.50	1	1	1	0.50	0.50	0.50	0.50	0.50	0.50	0.50	0.50	1	1	1	0.50	0	0	1	0.50	0.50	0.50	0.50	0.50
adenosylcobalamin biosynthesis from cobyrinate a,c-diamide I	8	0.88	0.63	1	0.88	0.88	0.75	1	0.75	0.75	0.63	0.25	0.75	0.75	0.75	0.38	0.75	0.63	0.88	0.88	0.88	0.88	0	0	0
adenosylcobalamin biosynthesis from cobyrinate a,c-diamide II	9	0.78	0.56	0.89	0.78	0.78	0.67	1	0.67	0.67	0.56	0.22	0.67	0.67	0.67	0.44	0.67	0.56	0.78	0.78	0.78	0.78	0	0	0
adenosylcobalamin biosynthesis I (early cobalt insertion)	21	0.57	0.57	0.62	0.67	0.62	0.57	0.76	0.57	0.62	0.52	0.24	0.57	0.62	0.57	0.24	0.62	0.57	0.62	0.43	0.67	0.67	0	0	0
adenosylcobalamin biosynthesis II (late cobalt incorporation)	21	0.81	0.76	0.90	0.86	0.86	0.76	0.95	0.81	0.81	0.71	0.19	0.76	0.81	0.81	0.29	0.81	0.71	0.86	0.43	0.81	0.81	0	0	0
adenosylcobalamin salvage from cobalamin	1	1	1	1	1	1	1	1	1	1	1	1	1	1	1	1	1	1	1	1	1	1	0	0	0
adenosylcobalamin salvage from cobinamide I	6	1	0.67	0.83	0.83	1	0.83	0.83	0.83	0.83	0.50	0.17	0.83	0.67	0.67	0.83	0.83	0.83	1	1	0.83	0.83	0	0	0
base-degraded thiamin salvage	2	0	0	0	0	0	0	0	0	0	0	0	0	0	0	0	0	0	0	0	0	0	0	0.50	0
biotin biosynthesis from 7-keto-8-aminopelargonate	3	1	1	1	1	1	1	1	1	1	1	1	1	1	1	1	1	1	1	1	1	1	0	0	0
chlorophyllide a biosynthesis I	10	0.30	0.30	0.40	0.50	0.60	0.30	0.50	0.30	0.30	0.50	0.30	0.40	0.40	0.50	0.30	0.50	0.40	0.40	0.30	0.30	0.30	0.20	0.30	0.30
chlorophyllide a biosynthesis II	10	0.30	0.30	0.40	0.50	0.30	0.30	0.50	0.30	0.30	0.50	0.30	0.40	0.40	0.50	0.30	0.50	0.40	0.40	0.30	0.30	0.30	0.20	0.30	0.30
coenzyme A biosynthesis	4	1	1	1	1	1	1	0.75	1	0.75	1	1	1	1	1	1	1	1	1	1	1	1	0.50	0.50	0.50
coenzyme M biosynthesis I	7	0.14	0	0	0	0	0	0	0	0	0	0	0	0	0	0	0	0	0	0	0.14	0.14	0	0	0
cytidylyl molybdenum cofactor biosynthesis	1	0	0	0	0	0	0	1	0	0	0	0	0	0	1	1	0	0	0	0	0	0	0	0	0
demethylmenaquinol-8 biosynthesis I	1	0	0	0	0	0	0	0	0	0	0	0	0	0	0	1	0	0	0	0	0	0	0	0	0
di-trans,poly-cis-undecaprenyl phosphate biosynthesis	1	1	1	1	1	1	1	1	1	1	1	1	1	1	1	1	1	1	1	1	1	1	1	1	1
flavin biosynthesis I (bacteria and plants)	9	0.89	0.89	0.89	0.89	0.89	0.89	0.89	0.89	0.67	0.89	0.89	0.67	0.89	0.89	0.89	0.89	0.89	0.89	0.89	0.89	0.89	0.89	0.56	0.89
folate polyglutamylation	5	1	0.80	0.80	0.80	1	0.80	0.80	0.80	0.20	0.80	0.80	0.80	0.20	0.80	0.80	0.80	0.80	0.80	0.80	0.80	0.80	0.20	0.80	0.80
folate transformations I	12	0.67	0.75	0.67	0.75	0.67	0.58	0.50	0.67	0.67	0.67	0.67	0.67	0.75	0.75	0.67	0.67	0.58	0.67	0.75	0.67	0.67	0.33	0.33	0.33
formylTHF biosynthesis I	11	0.91	0.82	0.73	0.82	0.91	0.82	0.64	0.91	0.73	0.91	0.82	0.82	0.82	0.82	0.91	0.91	0.91	0.91	0.91	0.91	0.91	0.27	0.45	0.45
geranyl diphosphate biosynthesis	1	1	0	0	0	1	1	1	1	0	1	1	0	1	1	1	0	1	0	1	1	1	0	1	0
geranylgeranyldiphosphate biosynthesis	1	0	0	0	1	0	0	0	0	0	0	1	1	0	0	0	0	0	0	0	0	0	1	0	0
glutathione biosynthesis	2	1	1	1	1	1	1	1	1	1	1	1	1	1	1	1	1	1	1	1	0.50	0.50	1	1	1
glutathione redox reactions I	3	0.33	0.67	1	1	0.33	0.67	0.67	0.33	0.33	0.67	0.33	1	0.67	0.33	0.67	1	1	1	0.67	1	1	0	0	0
glutathione redox reactions II	1	0	1	1	1	0	1	0	0	0	1	0	1	1	0	1	1	1	1	0	1	1	0	0	0
glutathionylspermidine biosynthesis	1	0	0	0	0	0	0	0	0	0	0	0	0	0	0	1	0	0	1	1	0	0	0	0	0
guanylyl molybdenum cofactor biosynthesis	1	1	1	1	0	1	1	0	1	1	1	1	1	1	1	1	1	1	1	1	1	1	0	0	0
heme biosynthesis from uroporphyrinogen-III I	4	0.75	0.75	0.75	1	0.75	1	1	0.75	0.75	1	1	0.75	0.75	1	1	1	0.75	1	1	0.75	0.75	0.75	0.75	0.75
heme biosynthesis from uroporphyrinogen-III II	4	0.75	0.75	0.75	0.75	0.75	0.75	0.75	0.75	0.75	0.75	0.75	0.75	0.75	0.75	1	0.75	0.75	0.75	0.75	0.75	0.75	0.75	0.50	0.75
heptaprenyl diphosphate biosynthesis	1	0	1	1	0	0	0	1	0	1	0	0	0	1	0	0	0	0	0	1	0	0	0	0	0
L-ascorbate biosynthesis V	3	0.67	0.33	0.33	0.33	0	0.33	1	0.67	0.67	0.33	0	0.67	0.33	0.67	0	0.33	0.33	0.33	0	0	0	0	0	0
lipoate biosynthesis and incorporation I	2	1	1	1	1	1	1	1	1	1	1	1	1	1	1	1	1	1	1	1	1	1	1	1	1
lipoate biosynthesis and incorporation II	2	0.50	0.50	0.50	0.50	0.50	0.50	0.50	0.50	0.50	0.50	0.50	0.50	0.50	0.50	1	0.50	0.50	0.50	0.50	0.50	0.50	0.50	0.50	0.50
lipoate salvage and modification	2	0	0	0	0	0	0	1	0	0	0	0	0	0	0	1	0	0	0	0	0	0	0	0	0
menaquinol-6 biosynthesis	1	0	0	0	0	0	0	0	0	0	0	1	0	0	0	0	1	1	0	0	0	0	0	0	0
menaquinol-8 biosynthesis	1	1	1	1	1	1	1	1	1	1	1	1	1	1	1	1	1	1	1	1	1	1	0	1	1
menaquinol-9 biosynthesis	1	0	0	0	0	0	0	0	0	0	0	1	0	0	0	0	0	0	0	0	0	0	0	0	0
methylerythritol phosphate pathway	9	0.89	0.89	0.78	0.89	0.89	0.89	0.89	0.89	0.89	0.89	0.89	0.89	0.89	0.89	1	0.89	0.89	1	0.89	0.89	0.89	0.78	0.78	0.78
mevalonate pathway I	7	0.14	0.14	0.43	0.14	0.29	0.14	0.14	0.14	0.14	0.29	0.14	0.14	0.14	0.14	0.29	0.14	0.14	0.29	0.14	0.14	0.14	0	0	0
molybdenum cofactor biosynthesis	7	0.86	0.57	0.29	0.29	0.86	0.57	0.43	0.86	0.43	0.71	0.14	0.57	0.43	0.43	0.86	0.57	0.43	0.57	0.57	0.71	0.71	0.14	0.14	0.14
NAD biosynthesis I (from aspartate)	6	1	1	1	1	1	1	1	1	1	1	0.83	1	1	1	1	1	1	1	1	1	1	0	0	0
NAD biosynthesis III	2	0	1	1	0	0	0	0.50	0	0.50	0	0	0	1	0.50	0.50	0	0	0.50	0	0.50	0.50	0	0	0
NAD phosphorylation and dephosphorylation	3	0.67	1	1	1	1	1	0.67	1	1	1	0.67	1	1	1	0.67	1	1	1	1	1	1	0.33	0.33	0.33
NAD salvage pathway I	8	0.63	0.50	0.50	0.50	0.63	0.50	0.38	0.50	0.50	0.50	0.38	0.50	0.50	0.63	0.75	0.50	0.50	0.63	0.63	0.50	0.50	0	0	0
NAD salvage pathway II	5	0	0.40	0.60	0.20	0.40	0.20	0.20	0.40	0.40	0.20	0.20	0.20	0.40	0.40	0.60	0.40	0.40	0.80	0.60	0.60	0.60	0	0	0
NAD salvage pathway III	2	0	0.50	0.50	0	0	0	0	0	0	0	0	0	0.50	0	1	0	0	0.50	0	0.50	0.50	0	0	0
octaprenyl diphosphate biosynthesis	1	1	0	1	1	1	1	1	1	0	1	0	1	0	0	1	1	1	1	0	1	1	0	1	1
p-aminobenzoate biosynthesis	2	0.50	1	1	1	1	0.50	1	0.50	1	0.50	1	0.50	1	0.50	1	1	1	1	1	1	1	0	0	0
phosphopantothenate biosynthesis I	4	1	1	0.75	1	1	1	1	1	1	1	1	1	1	1	1	1	1	1	1	1	1	0	0	0
pyridoxal 5'-phosphate biosynthesis I	7	0.86	0.71	0.57	0.71	0.86	0.71	0.71	0.86	0.71	0.71	0.71	0.71	0.71	0.71	1	1	1	1	0.71	0.71	0.71	0	0.29	0.29
pyridoxal 5'-phosphate salvage pathway	5	0.60	0.80	0.80	0.80	0.60	0.60	1	0.60	0.80	0.60	0.40	0.60	0.80	0.60	1	0.80	0.60	0.60	0.40	0.40	0.40	0	0.40	0.40
S-adenosyl-L-methionine biosynthesis	1	1	1	1	1	1	1	1	1	1	1	1	1	1	1	1	1	1	1	1	1	1	1	1	1
siroheme biosynthesis	4	0.50	0.50	0.50	0.50	0.50	0.50	0.50	0.50	0.50	0.50	0.50	0.50	0.50	0.50	1	1	1	1	0.50	0.50	0.50	0	0	0
superpathway of heme biosynthesis from uroporphyrinogen-III	6	0.67	0.67	0.67	0.83	0.67	0.83	0.83	0.67	0.67	0.83	0.83	0.67	0.67	0.83	1	0.83	0.67	0.83	0.83	0.67	0.67	0.67	0.50	0.67
tetrahydrobiopterin biosynthesis I	3	0.33	1	1	1	0.67	1	1	1	0.67	1	0.33	1	1	0.67	0.33	0.33	0.67	0.67	0.67	0.67	0.67	0	0	0
tetrahydrofolate biosynthesis	3	1	0.67	0.67	0.67	1	1	1	1	0.67	1	1	0.67	0.67	0.67	1	1	1	1	1	1	1	0	1	1
tetrahydrofolate salvage from 5,10-methenyltetrahydrofolate	2	1	1	1	1	1	1	0.50	1	1	1	1	1	1	1	1	1	1	1	1	1	1	1	1	1
tetrahydromonapterin biosynthesis	3	0	0	0	0	0	0	0	0	0	0	0	0	0	0	0.67	0.33	0.67	0.33	0	0	0	0	0	0
tetrapyrrole biosynthesis I	6	1	1	1	1	0.83	1	1	1	1	1	0.83	1	1	1	1	1	1	1	1	1	1	0.67	0.67	0.67
tetrapyrrole biosynthesis II	4	0.75	0.75	0.75	0.75	0.50	0.75	0.75	0.75	0.75	0.75	0.50	0.75	0.75	0.75	0.75	0.75	0.75	0.75	0.75	0.75	0.75	1	1	1
thiamin diphosphate biosynthesis I (E. coli)	2	0.50	1	1	1	0.50	1	1	1	1	1	1	1	1	1	0.50	1	1	1	1	1	1	0	0	0
thiamin diphosphate biosynthesis II (Bacillus)	2	1	1	1	1	0.50	1	1	1	1	1	1	1	1	1	0.50	0.50	0.50	0.50	1	1	1	0	0	0
thiamin diphosphate biosynthesis III (Staphylococcus)	3	0.67	0.67	0.67	0.67	0.67	0.67	0.67	0.67	0.67	0.67	1	0.67	0.67	0.67	0	0.33	0.33	0.33	1	0.67	0.67	0	0.33	0
thiamin diphosphate biosynthesis IV (eukaryotes)	3	0.67	0.67	0.67	0.67	0.67	0.67	0.67	0.67	0.67	0.67	1	0.67	0.67	0.67	0.33	0.67	0.67	0.67	1	0.67	0.67	0	0.33	0
thiamin salvage I	2	0.50	0.50	0.50	0.50	0	0.50	0.50	0.50	0.50	0.50	0.50	0.50	0.50	0.50	1	0.50	0.50	0.50	0.50	0.50	0.50	0	0	0
thiamin salvage III	1	0	0	0	0	0	0	0	0	0	0	1	0	0	0	0	0	0	0	1	0	0	0	1	0
thioredoxin pathway	2	0.50	0.50	0.50	0.50	0.50	0.50	0.50	0.50	0.50	0.50	0.50	0.50	0.50	0.50	0.50	0.50	0.50	0.50	0.50	0.50	0.50	0.50	0.50	0.50
trans, trans-farnesyl diphosphate biosynthesis	3	0.67	0.33	0.33	0.33	0.67	0.67	0.67	0.67	0.33	0.67	0.67	0.33	0.67	0.67	1	0.33	0.67	0.67	0.67	0.67	0.67	0.33	0.67	0.33
ubiquinol-8 biosynthesis (prokaryotic)	8	0.75	0.75	0.63	0.63	0.75	0.88	0.63	0.88	0.75	0.75	0.38	0.75	0.75	0.75	1	0.88	0.88	1	0.88	0.88	0.88	0.50	0.75	0.63
vitamin B6 degradation	9	0.11	0.11	0.11	0.11	0.11	0	0.11	0.11	0.11	0	0.11	0.11	0	0.11	0	0.11	0	0.11	0.11	0.11	0.11	0	0	0
γ-glutamyl cycle	6	0.67	0.83	0.83	0.67	0.67	0.67	0.83	0.67	0.83	0.67	0.67	0.67	0.83	0.67	0.33	0.50	0.50	0.33	0.67	0.33	0.33	0.33	0.33	0.33
Fatty Acids and Lipids Biosynthesis	Reactions nb	B. terrae BS001	B. ambifaria AMMD	B. gladioli BSR3	B. glumae BGR1	B. kururiensis M130	B. mallei ATCC 23344	B. phenoliruptrix BR3459a	B. phymatum STM815	B. phytofirmans PsJN	B. pseudomallei K96243	B. rhizoxinica HKI 454	B. thailandensis E264	B. vietnamiensis G4	B. xenovorans LB400	E. coli K12	P. aeruginosa PA7	P. aeruginosa PAO1	P. fluorescens Pf-5	R. eutropha H16	R. solanacearum CMR15	R. solanacearum GMI1000	W. endosymbiont TRS of Brugia malayi	W. pipientis wAlbB	W. pipientis wMel
(KDO)2-lipid A biosynthesis I	2	0.50	0.50	0.50	0.50	0.50	0.50	0.50	0.50	0.50	0.50	0.50	0.50	0.50	0.50	1	0.50	0.50	0.50	0.50	1	1	0	0	0
acyl-ACP thioesterase pathway	1	0	1	1	1	0	1	1	0	0	1	0	1	1	0	0	1	1	1	0	0	0	0	0	0
acyl-CoA hydrolysis	1	1	0	0	0	1	1	1	1	0	1	0	1	0	0	1	1	1	1	1	1	1	0	0	0
biotin-carboxyl carrier protein assembly	3	1	1	1	1	1	1	1	1	1	1	1	1	1	1	1	1	1	1	1	1	1	0.67	0.33	0.33
cardiolipin biosynthesis I	3	0.67	1	1	0.67	1	1	1	1	1	1	1	1	1	1	1	1	1	1	1	1	1	1	0.33	0.67
cardiolipin biosynthesis II	3	0.33	0.67	1	0.67	0.67	1	1	0.67	0.67	0.67	1	1	0.67	1	0.67	1	1	0.67	1	0.67	0.67	1	0.33	0.67
CDP-diacylglycerol biosynthesis I	4	0.75	1	0.75	1	1	1	1	0.50	1	1	0.75	1	1	1	1	1	1	1	1	0.75	0.75	1	1	1
CDP-diacylglycerol biosynthesis II	4	0.75	1	0.75	1	1	1	1	0.50	1	1	0.75	1	1	1	1	1	1	1	1	0.75	0.75	1	1	1
cis-dodecenoyl biosynthesis	6	0.83	0.67	0.17	0.33	0.67	0.67	0.33	0.83	0.67	0.67	0.50	0.67	0.67	0.67	1	0.83	1	1	0.83	0.83	0.83	0.67	0.67	0.67
cis-vaccenate biosynthesis	5	0.60	0.80	0.60	0.60	0.60	0.80	0.60	0.60	0.60	0.80	0.60	0.80	0.80	0.60	0.60	0.80	0.80	0.80	0.60	0.60	0.60	0.60	0.60	0.60
crepenynic acid biosynthesis	1	0	0	1	0	0	0	0	0	0	0	0	0	1	0	0	0	0	1	0	0	0	0	0	0
cyclopropane fatty acid (CFA) biosynthesis	1	1	1	1	1	0	1	1	1	1	1	1	1	1	1	1	0	0	1	1	1	1	0	0	0
fatty acid activation	1	1	1	1	1	1	1	1	1	1	1	1	1	1	1	1	1	1	1	1	1	1	0	0	0
fatty acid biosynthesis initiation I	3	1	1	0.67	1	1	1	1	1	1	1	0.67	1	1	0.67	1	1	1	1	1	1	1	1	1	1
fatty acid biosynthesis initiation II	2	1	0.50	0.50	0.50	1	1	0.50	1	0.50	1	0.50	1	1	0.50	1	0.50	0.50	1	1	1	1	1	1	1
fatty acid biosynthesis initiation III	2	1	0.50	0.50	0.50	1	0.50	0.50	1	0.50	0.50	0.50	0.50	0.50	0.50	1	1	1	0.50	0.50	1	1	0.50	0.50	0.50
fatty acid elongation -- saturated	5	1	0.60	0.40	0.40	1	1	0.40	1	1	1	1	0.80	0.80	0.80	1	0.80	1	1	1	1	1	0.80	1	1
fatty acids biosynthesis (yeast)	1	0	1	0	0	0	1	1	1	0	1	0	1	1	1	0	0	0	1	1	0	0	0	0	0
KDO transfer to lipid IVA I	2	0.50	0.50	0.50	0.50	0.50	1	0.50	1	0.50	0.50	0.50	0.50	0.50	0.50	1	0.50	0.50	1	1	1	1	0	0	0
linoleate biosynthesis II (animals)	2	0.50	0.50	1	0.50	0	0.50	0.50	0	0.50	0.50	0.50	0.50	1	0.50	0	0.50	0.50	1	0.50	0.50	0.50	0	0	0
Lipid A-core biosynthesis	10	0.20	0.20	0.20	0.20	0.20	0.20	0.10	0.20	0.20	0.20	0.20	0.20	0.20	0.20	1	0.30	0.40	0.20	0.10	0.10	0.10	0	0	0
lipid IVA biosynthesis	6	1	1	1	1	1	1	1	1	1	1	1	1	1	1	1	1	1	1	1	1	1	0	0	0
mevalonate pathway I	7	0.14	0.14	0.43	0.14	0.29	0.14	0.14	0.14	0.14	0.29	0.14	0.14	0.14	0.14	0.29	0.14	0.14	0.29	0.14	0.14	0.14	0	0	0
palmitate biosynthesis II (bacteria and plants)	29	0.93	0.72	0.52	0.52	0.93	0.76	0.52	0.93	0.93	0.97	0.93	0.72	0.97	0.93	0.93	0.97	0.97	0.97	0.93	0.93	0.93	0.93	0.72	0.72
palmitoleate biosynthesis I	9	1	0.78	0.56	0.56	1	0.78	0.56	1	0.67	0.89	0.44	1	0.78	0.67	1	0.78	1	1	0.89	0.89	0.89	0.56	0.67	0.67
palmitoleate biosynthesis II	2	0.50	0.50	0.50	0.50	0.50	0.50	0.50	0.50	0	0.50	0	0.50	0.50	0	0.50	0.50	1	0.50	0	0	0	0	0	0
phosphatidylcholine biosynthesis I	3	0	0	0	0	0	0	0	0	0.33	0	0	0	0	0	0.33	0	0	0	0	0	0	0	0	0
phosphatidylcholine biosynthesis V	3	0	0	1	1	0	0	0	0	0.33	0	0	0	0.33	0	0	0.67	0.67	0	0	0	0	0	0	0
phosphatidylcholine biosynthesis VI	1	0	0	0	0	0	0	0	0	0	0	0	0	0	0	0	0	1	1	0	0	0	0	0	0
phosphatidylethanolamine biosynthesis I	2	1	1	1	0.50	1	1	1	0.50	1	1	1	0.50	1	1	1	1	1	1	1	1	1	1	1	1
phosphatidylethanolamine biosynthesis II	3	0	0	0	0	0	0	0	0	0.33	0	0	0	0	0	0	0	0	0	0	0	0	0	0	0
phosphatidylglycerol biosynthesis I (plastidic)	6	0.67	1	0.83	0.83	1	1	1	0.67	1	1	0.83	1	1	1	1	1	1	1	1	0.83	0.83	1	0.83	1
phosphatidylglycerol biosynthesis II (non-plastidic)	6	0.67	1	0.83	0.83	1	1	1	0.67	1	1	0.83	1	1	1	1	1	1	1	1	0.83	0.83	1	0.83	1
rhamnolipid biosynthesis	3	0	0	0	0	0	0	0	0	0	0	0	0	0	0	0	0	0.33	0	0	0	0	0	0	0
sphingomyelin metabolism	3	0	0	0	0	0	0	0	0	0	0	0	0	0	0	0	0	0	0	0	0.33	0.33	0	0	0
stearate biosynthesis II (plants)	5	0.40	0.80	0.60	0.60	0.20	0.60	0.60	0.60	0.80	0.60	0.80	0.80	1	0.80	0	1	0.80	1	0.80	0.60	0.60	0.60	0.40	0.60
superpathway of (KDO)2-lipid A biosynthesis	16	0.75	0.75	0.75	0.75	0.75	0.81	0.75	0.81	0.75	0.69	0.75	0.75	0.75	0.69	1	0.63	0.69	0.81	0.69	0.88	0.88	0	0	0
superpathway of fatty acid biosynthesis initiation (E. coli)	6	1	0.67	0.50	0.67	1	0.83	0.67	1	0.67	0.83	0.50	0.83	0.83	0.50	1	0.83	0.83	0.83	0.83	1	1	0.83	0.83	0.83
γ-linolenate biosynthesis II (animals)	2	0.50	0.50	0.50	0.50	0	0.50	0.50	0	0.50	0.50	0.50	0.50	0.50	0.50	0	0.50	1	0.50	0.50	0.50	0.50	0	0	0
Hormones Biosynthesis	Reactions nb	B. terrae BS001	B. ambifaria AMMD	B. gladioli BSR3	B. glumae BGR1	B. kururiensis M130	B. mallei ATCC 23344	B. phenoliruptrix BR3459a	B. phymatum STM815	B. phytofirmans PsJN	B. pseudomallei K96243	B. rhizoxinica HKI 454	B. thailandensis E264	B. vietnamiensis G4	B. xenovorans LB400	E. coli K12	P. aeruginosa PA7	P. aeruginosa PAO1	P. fluorescens Pf-5	R. eutropha H16	R. solanacearum CMR15	R. solanacearum GMI1000	W. endosymbiont TRS of Brugia malayi	W. pipientis wAlbB	W. pipientis wMel
ethylene biosynthesis III (microbes)	3	0.67	0.33	0.33	0.67	0.67	0.33	0.67	0.67	0.33	0.33	0.33	0.33	0.33	0.33	0.67	0.33	0.33	0.33	0.33	0.33	0.33	0.33	0.33	0.33
IAA biosynthesis IV	2	1	1	1	0.50	0.50	0.50	1	0.50	1	0.50	0	0.50	0.50	0.50	0	0.50	0.50	0.50	0.50	0.50	0.50	0	0	0
IAA biosynthesis V	1	1	1	1	1	1	0	1	1	1	0	1	0	1	1	0	1	0	1	1	1	1	0	0	0
IAA biosynthesis VI (via indole-3-acetamide)	2	0.50	0.50	0.50	0.50	0.50	0.50	1	1	0.50	0.50	0	0.50	1	1	0	1	0.50	1	0.50	1	1	0	0	0
tryptophan degradation VII (via indole-3-pyruvate)	3	0	0.33	0.33	0.33	0	0.33	0	0	0.33	0.33	0.33	0.33	0.33	0.67	0	0.33	0.33	0.33	0.67	0	0	0	0	0
Metabolic Regulators Biosynthesis	Reactions nb	B. terrae BS001	B. ambifaria AMMD	B. gladioli BSR3	B. glumae BGR1	B. kururiensis M130	B. mallei ATCC 23344	B. phenoliruptrix BR3459a	B. phymatum STM815	B. phytofirmans PsJN	B. pseudomallei K96243	B. rhizoxinica HKI 454	B. thailandensis E264	B. vietnamiensis G4	B. xenovorans LB400	E. coli K12	P. aeruginosa PA7	P. aeruginosa PAO1	P. fluorescens Pf-5	R. eutropha H16	R. solanacearum CMR15	R. solanacearum GMI1000	W. endosymbiont TRS of Brugia malayi	W. pipientis wAlbB	W. pipientis wMel
citrulline-nitric oxide cycle	3	0.67	0.67	0.67	0.67	0.67	1	0.67	0.67	0.67	0.67	0.67	0.67	0.67	0.67	0.67	0.67	0.67	0.67	0.67	0.67	0.67	0	0	0
ppGpp biosynthesis	6	0.83	0.50	0.67	0.67	0.83	0.83	0.67	0.83	0.67	1	0.83	0.83	0.67	0.50	1	0.83	0.83	0.83	0.50	0.83	0.83	0.17	0.17	0.17
Nucleosides and Nucleotides Biosynthesis	Reactions nb	B. terrae BS001	B. ambifaria AMMD	B. gladioli BSR3	B. glumae BGR1	B. kururiensis M130	B. mallei ATCC 23344	B. phenoliruptrix BR3459a	B. phymatum STM815	B. phytofirmans PsJN	B. pseudomallei K96243	B. rhizoxinica HKI 454	B. thailandensis E264	B. vietnamiensis G4	B. xenovorans LB400	E. coli K12	P. aeruginosa PA7	P. aeruginosa PAO1	P. fluorescens Pf-5	R. eutropha H16	R. solanacearum CMR15	R. solanacearum GMI1000	W. endosymbiont TRS of Brugia malayi	W. pipientis wAlbB	W. pipientis wMel
5-aminoimidazole ribonucleotide biosynthesis I	5	1	1	1	1	1	1	1	1	1	1	1	1	1	1	1	1	1	1	1	1	1	1	1	1
5-aminoimidazole ribonucleotide biosynthesis II	5	1	1	1	1	1	1	1	1	1	1	0.80	1	1	1	1	1	1	1	1	0.80	0.80	0.80	0.80	1
adenine and adenosine salvage I	2	0.50	0.50	0.50	0.50	0.50	0	0.50	0.50	0.50	0.50	0.50	0.50	0.50	0.50	1	0.50	0.50	0.50	0.50	0.50	0.50	0	0	0
adenine and adenosine salvage II	2	0.50	0.50	0.50	0.50	0.50	0	0.50	0.50	0.50	0.50	0.50	0.50	0.50	0.50	1	0.50	0.50	0.50	0.50	0.50	0.50	0	0	0
adenine and adenosine salvage III	4	0.50	0.50	0.50	0.50	0.25	0.50	0.50	0.50	0.50	0.50	0.50	0.50	0.50	0.25	1	0.50	0.50	0.25	0.50	0.50	0.50	0	0	0
adenine and adenosine salvage IV	3	0.67	0.67	0.67	0.67	0.33	0.33	0.67	0.67	0.67	0.67	0.67	0.67	0.67	1	1	0.67	0.67	1	1	0.67	0.67	0	0	0
adenine and adenosine salvage V	3	0.33	0.33	0.33	0.33	0.33	0.33	0.33	0.33	0.33	0.33	0.33	0.33	0.33	0	1	0.33	0.33	0	0.33	0.33	0.33	0	0	0
adenine and adenosine salvage VI	1	0	1	1	1	0	1	1	0	0	1	1	1	1	0	0	0	0	0	0	1	1	0	0	0
adenosine nucleotides de novo biosynthesis	8	0.75	0.75	0.75	0.88	0.75	0.88	0.75	0.75	0.75	0.88	0.75	0.88	0.75	0.88	1	0.88	0.88	0.75	0.88	0.75	0.75	0.75	0.75	0.75
guanine and guanosine salvage I	2	0.50	0.50	0.50	0.50	0	0.50	0.50	0.50	0.50	0.50	0.50	0.50	0.50	0.50	1	0.50	0.50	0.50	0.50	0.50	0.50	0	0	0
guanine and guanosine salvage II	2	0.50	0.50	0.50	0.50	0	0.50	0.50	0.50	0.50	0.50	0.50	0.50	0.50	0.50	0.50	0.50	0.50	0.50	0.50	0.50	0.50	0	0	0
guanine and guanosine salvage III	1	0	0	0	0	0	0	0	0	0	0	0	0	0	0	1	0	0	0	0	0	0	0	0	0
guanosine nucleotides de novo biosynthesis	9	0.78	0.78	0.78	0.89	0.78	0.89	0.78	0.78	0.78	0.89	0.67	0.89	0.78	0.89	1	0.89	0.89	0.78	0.89	0.78	0.78	0.78	0.78	0.78
inosine-5'-phosphate biosynthesis I	6	1	0.67	0.50	0.67	1	1	1	1	0.67	1	0.67	0.83	0.67	0.67	1	1	1	1	1	1	1	0.67	1	1
inosine-5'-phosphate biosynthesis II	5	0.80	1	0.80	1	1	0.80	1	0.80	1	0.80	1	1	1	1	0.80	0.80	0.80	0.80	0.80	0.80	0.80	1	0.80	0.80
purine and pyrimidine metabolism	17	0.53	0.53	0.59	0.59	0.47	0.59	0.53	0.59	0.59	0.65	0.47	0.65	0.53	0.59	0.88	0.59	0.53	0.53	0.59	0.53	0.59	0.24	0.24	0.24
purine nucleotides de novo biosynthesis II	14	0.93	1	0.93	1	1	0.93	1	0.93	1	0.93	1	1	1	1	0.93	0.93	0.93	0.93	0.93	0.93	0.93	1	0.93	0.93
pyrimidine deoxyribonucleotides de novo biosynthesis I	13	0.69	0.69	0.69	0.85	0.69	0.85	0.69	0.69	0.69	0.85	0.69	0.85	0.69	0.85	1	0.85	0.85	0.69	0.85	0.69	0.69	0.62	0.62	0.62
pyrimidine deoxyribonucleotides de novo biosynthesis II	14	0.57	0.57	0.64	0.79	0.57	0.71	0.64	0.57	0.57	0.79	0.64	0.71	0.57	0.79	0.86	0.71	0.71	0.57	0.71	0.57	0.57	0.64	0.71	0.64
pyrimidine ribonucleotides interconversion	11	0.36	0.55	0.64	0.64	0.36	0.55	0.64	0.36	0.55	0.36	0.45	0.55	0.55	0.55	0.36	0.55	0.55	0.55	0.55	0.55	0.55	0.36	0.36	0.36
queuosine biosynthesis	4	1	0.75	0.75	0.75	1	0.75	0.75	1	0.75	0.75	0.50	0.75	0.75	0.75	1	0.75	0.75	0.75	0.75	0.75	0.75	0.25	0.25	0.25
salvage pathways of pyrimidine deoxyribonucleotides	5	0	0	0.20	0	0	0.40	0	0.20	0	0.40	0	0.20	0	0	1	0	0	0	0.20	0	0.20	0	0.20	0.20
salvage pathways of pyrimidine ribonucleotides	8	0.50	0.50	0.50	0.63	0.50	0.63	0.50	0.50	0.63	0.63	0.38	0.63	0.38	0.63	1	0.63	0.50	0.50	0.50	0.50	0.50	0.13	0.13	0.13
superpathway of 5-aminoimidazole ribonucleotide biosynthesis	6	1	1	1	1	1	1	1	1	1	1	0.83	1	1	1	1	1	1	1	1	0.83	0.83	0.83	0.83	1
tRNA processing pathway I	10	0.60	0.80	0.60	0.60	0.60	0.70	0.80	0.70	0.60	0.80	0.80	0.80	0.80	0.80	0.80	0.90	0.90	1	0.80	0.80	0.80	0.50	0.50	0.30
uridine-5'-phosphate biosynthesis	6	1	1	1	1	1	1	1	1	1	1	1	1	1	1	1	1	1	1	1	1	1	1	1	1
xanthine and xanthosine salvage	2	0	0	0	0	0	0	0	0.50	0	0	0.50	0	0	0	1	0.50	0.50	0.50	0	0.50	0.50	0	0	0
Other Biosynthesis	Reactions nb	B. terrae BS001	B. ambifaria AMMD	B. gladioli BSR3	B. glumae BGR1	B. kururiensis M130	B. mallei ATCC 23344	B. phenoliruptrix BR3459a	B. phymatum STM815	B. phytofirmans PsJN	B. pseudomallei K96243	B. rhizoxinica HKI 454	B. thailandensis E264	B. vietnamiensis G4	B. xenovorans LB400	E. coli K12	P. aeruginosa PA7	P. aeruginosa PAO1	P. fluorescens Pf-5	R. eutropha H16	R. solanacearum CMR15	R. solanacearum GMI1000	W. endosymbiont TRS of Brugia malayi	W. pipientis wAlbB	W. pipientis wMel
autoinducer AI-1 biosynthesis	1	1	0	1	1	1	1	0	1	0	1	1	1	0	0	0	1	1	1	0	1	1	0	0	0
autoinducer AI-2 biosynthesis I	3	0.33	0.33	0.33	0.33	0.33	0.33	0	0.33	0.33	0.33	0.33	0.33	0	0	0.67	0	0	0	0.33	0.33	0.33	0	0	0
epoxysqualene biosynthesis	3	0	0	0	0	0	0	1	0	0.67	0.33	0.67	1	0.67	0.67	0	0.33	0.33	0	0.67	0	0	0	0	0
eumelanin biosynthesis	5	0	0	0.20	0	0	0	0	0	0	0	0	0	0	0	0	0	0	0	0	0	0	0	0	0
hydrogen sulfide biosynthesis	2	0.50	0	0	0	0.50	0	0	0	0	0	0	0	0	0	0	0	0	0	1	0.50	0.50	0	0	0
L-dopachrome biosynthesis	1	1	0	0	0	0	0	0	1	0	1	0	1	0	0	0	0	0	0	0	0	0	0	0	0
mannosylglycerate biosynthesis I	2	0	0	0	0	0	0	0	0	0	0	0	0	0	0	0.50	0	0	0	0	0	0	0	0	0
methylthiopropionate biosynthesis	1	0	0	0	0	0	0	0	0	0	0	0	0	0	0	0	0	0	1	0	0	0	0	0	0
phytochelatins biosynthesis	1	0	0	0	0	0	1	0	0	1	0	0	1	0	1	0	0	0	0	0	0	0	0	0	0
polyhydroxybutyrate biosynthesis	3	1	0.67	1	1	1	1	0.67	0.67	0.67	1	0.67	1	0.67	1	0.33	0.33	0.33	0.33	1	0.67	0.67	0	0	0
PRPP biosynthesis I	1	1	1	1	1	1	1	1	1	1	1	1	1	1	1	1	1	1	1	1	1	1	1	1	1
PRPP biosynthesis II	3	0.33	0	0.33	0	0.33	0.33	0.33	0.33	0	0.33	0	0	0	0	0.67	0.33	0	0.33	0.33	0	0	0	0	0
trehalose biosynthesis I	2	1	1	1	1	1	1	1	1	1	1	1	1	1	1	1	0	0	0	1	1	1	0	0	0
trehalose biosynthesis II	2	1	1	1	1	0.50	1	1	0.50	1	0.50	0.50	1	1	0.50	0.50	0	0	0	0.50	0.50	0.50	0	0	0
trehalose biosynthesis III	2	1	1	1	1	0.50	1	1	0.50	1	0.50	0.50	1	1	0.50	0.50	0	0	0	0.50	0.50	0.50	0	0	0
trehalose biosynthesis IV	1	1	1	1	1	1	1	1	1	1	1	0	0	1	1	0	1	1	1	1	1	1	0	0	0
trehalose biosynthesis V	3	0.67	0.67	0.67	0.67	0.67	0.67	0.67	0.67	0.67	0.67	0	0.33	0.67	0.67	0	0.67	1	0.67	0.67	0.67	0.67	0	0	0
trehalose biosynthesis VI	1	1	1	1	1	0	0	1	1	1	1	0	0	1	1	0	1	1	0	1	0	0	0	0	0
trehalose biosynthesis VII	1	1	1	1	1	0	0	1	1	1	1	0	0	1	1	0	1	1	0	1	0	0	0	0	0
Secondary Metabolites Biosynthesis	Reactions nb	B. terrae BS001	B. ambifaria AMMD	B. gladioli BSR3	B. glumae BGR1	B. kururiensis M130	B. mallei ATCC 23344	B. phenoliruptrix BR3459a	B. phymatum STM815	B. phytofirmans PsJN	B. pseudomallei K96243	B. rhizoxinica HKI 454	B. thailandensis E264	B. vietnamiensis G4	B. xenovorans LB400	E. coli K12	P. aeruginosa PA7	P. aeruginosa PAO1	P. fluorescens Pf-5	R. eutropha H16	R. solanacearum CMR15	R. solanacearum GMI1000	W. endosymbiont TRS of Brugia malayi	W. pipientis wAlbB	W. pipientis wMel
acetaldehyde biosynthesis II	1	0	0	1	1	1	1	1	1	0	1	0	1	0	1	0	0	0	1	0	0	0	0	0	0
betaxanthin biosynthesis (via dopamine)	1	0	0	1	0	0	0	0	0	1	0	0	0	0	1	0	0	0	0	0	0	0	0	0	0
camptothecin biosynthesis	5	0	0	0.20	0	0	0	0	0	0.20	0	0	0	0	0.20	0	0	0	0.20	0	0	0	0	0	0
cephamycin C biosynthesis	3	0	0	0.33	0	0	0	0	0	0	0	0	0	0	0	0	0	0	0	0	0	0.33	0	0	0
epoxysqualene biosynthesis	3	0	0	0	0	0	0	1	0	0.67	0.33	0.67	1	0.67	0.67	0	0.33	0.33	0	0.67	0	0	0	0	0
erythromycin biosynthesis	8	0	0.13	0.13	0	0	0.13	0	0	0	0	0	0	0	0	0	0	0	0	0	0	0	0	0	0
isopenicillin N biosynthesis	2	0	0	0.50	0.50	0	0.50	0	0	0.50	0.50	0.50	0	0	0.50	0	0	0.50	0	0	0	0	0	0	0
mevalonate pathway I	7	0.14	0.14	0.43	0.14	0.29	0.14	0.14	0.14	0.14	0.29	0.14	0.14	0.14	0.14	0.29	0.14	0.14	0.29	0.14	0.14	0.14	0	0	0
myo-inositol biosynthesis	2	0	0.50	0.50	0.50	0.50	0	0.50	0.50	0.50	0	0.50	0.50	0.50	0.50	0	0	0	0	0	0	0	0.50	0.50	0.50
neurosporene biosynthesis	5	0.40	0.40	0.40	0.40	0.40	0.40	0.40	0.40	0.40	0.40	0.40	0.40	0.40	0.40	0	0	0	0	0.40	0.40	0.40	0	0	0
penicillin K biosynthesis	1	1	0	0	1	0	0	0	0	0	0	1	0	0	0	0	0	0	0	0	0	0	0	0	0
phenylethanol biosynthesis	4	0.50	0.25	0.25	0.25	0.25	0.25	0.25	0.25	0.50	0.25	0.25	0.25	0.25	0.25	0.50	0.25	0.25	0.25	0.25	0.25	0.25	0	0	0
preQ0 biosynthesis	4	1	0.25	0.25	0.25	1	0.50	0.25	0.50	0.25	0.50	0	0.50	0.50	0.50	0.75	0.25	0.25	0.50	0.50	0.50	0.50	0	0	0
pyocyanin biosynthesis	2	0	0	0	0	0	0	0	0	0	0	0	0	0	0	0	0.50	0.50	0	0	0	0	0	0	0
rhamnolipid biosynthesis	3	0	0	0	0	0	0	0	0	0	0	0	0	0	0	0	0	0.33	0	0	0	0	0	0	0
salicylate biosynthesis I	2	0	0.50	0	0	0	0	0	0	0	1	0	1	0	0	0.50	1	1	1	0	0	0	0	0	0
trans-lycopene biosynthesis I (bacteria)	6	0.33	0.33	0.33	0.33	0.33	0.33	0.33	0.33	0.33	0.33	0.33	0.33	0.33	0.33	0	0	0	0	0.33	0.33	0.33	0	0	0
tryptophan degradation VI (via tryptamine)	3	0	0.33	0.33	0	0	0	0.33	0	0.33	0	0	0	0	0.67	0	0	0	0	0.33	0	0	0	0	0
β-caryophyllene biosynthesis	3	0	0	0	0	0	0	0	0	0	0	0	0	0	1	0	0	0	0	0	0	0	0	0	0
Siderophore Biosynthesis	Reactions nb	B. terrae BS001	B. ambifaria AMMD	B. gladioli BSR3	B. glumae BGR1	B. kururiensis M130	B. mallei ATCC 23344	B. phenoliruptrix BR3459a	B. phymatum STM815	B. phytofirmans PsJN	B. pseudomallei K96243	B. rhizoxinica HKI 454	B. thailandensis E264	B. vietnamiensis G4	B. xenovorans LB400	E. coli K12	P. aeruginosa PA7	P. aeruginosa PAO1	P. fluorescens Pf-5	R. eutropha H16	R. solanacearum CMR15	R. solanacearum GMI1000	W. endosymbiont TRS of Brugia malayi	W. pipientis wAlbB	W. pipientis wMel
aerobactin biosynthesis	3	0	0	0	0	0	0	0	0	0.33	0	0	0	0	0	0	0.33	0	0	0	0.33	0.33	0	0	0
enterobactin biosynthesis	4	0	0.75	0.75	0.25	0	0.25	0.25	0	0.25	0.50	0.25	0.50	0.25	0.25	1	0.50	0.25	0.50	0	0.25	0.25	0	0	0
pyochelin biosynthesis	10	0	0	0	0	0	0	0	0	0	0.10	0	0.10	0	0	0	0	0	0	0	0	0	0	0	0
pyoverdine I biosynthesis	5	0.20	0.20	0.20	0.20	0	0.40	0.20	0.40	0.20	0.40	0.20	0.20	0	0.20	0	0.40	0.40	0.40	0	0	0.20	0	0	0
rhizobactin 1021 biosynthesis	6	0	0.33	0.17	0.17	0	0.17	0.17	0.17	0	0.17	0	0	0.17	0	0	0.17	0.17	0.17	0	0	0.17	0	0	0
vibriobactin biosynthesis	9	0	0.44	0.22	0.11	0	0.11	0.11	0	0.11	0.33	0.11	0.22	0.11	0.11	0.44	0.22	0.11	0.33	0	0.11	0.11	0	0	0
DEGRADATION/UTILIZATION/ASSIMILATION
Alcohols Degradation	Reactions nb	B. terrae BS001	B. ambifaria AMMD	B. gladioli BSR3	B. glumae BGR1	B. kururiensis M130	B. mallei ATCC 23344	B. phenoliruptrix BR3459a	B. phymatum STM815	B. phytofirmans PsJN	B. pseudomallei K96243	B. rhizoxinica HKI 454	B. thailandensis E264	B. vietnamiensis G4	B. xenovorans LB400	E. coli K12	P. aeruginosa PA7	P. aeruginosa PAO1	P. fluorescens Pf-5	R. eutropha H16	R. solanacearum CMR15	R. solanacearum GMI1000	W. endosymbiont TRS of Brugia malayi	W. pipientis wAlbB	W. pipientis wMel
(R,R)-butanediol degradation	1	0	0	0	0	1	0	0	0	0	0	1	0	0	0	0	1	1	1	0	0	0	0	0	0
(S,S)-butanediol degradation	1	0	0	0	0	1	0	0	0	0	0	0	0	0	0	0	1	1	1	0	0	0	0	0	0
cyclohexanol degradation	5	0	0	0	0	0	0	0	0	0	0	0.20	0	0	0.20	0	0	0	0	0.40	0	0	0	0	0
ethanol degradation I	2	1	1	1	1	1	1	1	1	1	1	1	1	1	1	1	1	1	1	1	1	1	0	0	0
ethanol degradation II	3	1	1	1	1	1	1	1	1	1	1	1	1	1	1	0.67	1	1	1	1	1	1	0	0	0
ethanol degradation IV	3	0.67	1	1	1	1	1	1	1	1	1	1	1	1	1	0.33	1	1	1	1	1	1	0	0	0
ethylene glycol degradation	2	0.50	0	0.50	0	0.50	0	0.50	0	0.50	0	0	0	0	0	1	0	0	0	0	0	0	0	0	0
glycerol degradation I	2	1	1	1	1	1	1	1	1	1	1	1	1	1	1	1	1	1	1	1	1	1	0	0	0
glycerol degradation V	2	1	0.50	0	0.50	0.50	0.50	0	0.50	0.50	0.50	0	0.50	0.50	0.50	1	0	0	0	0	0	0	0	0	0
Aldehyde Degradation	Reactions nb	B. terrae BS001	B. ambifaria AMMD	B. gladioli BSR3	B. glumae BGR1	B. kururiensis M130	B. mallei ATCC 23344	B. phenoliruptrix BR3459a	B. phymatum STM815	B. phytofirmans PsJN	B. pseudomallei K96243	B. rhizoxinica HKI 454	B. thailandensis E264	B. vietnamiensis G4	B. xenovorans LB400	E. coli K12	P. aeruginosa PA7	P. aeruginosa PAO1	P. fluorescens Pf-5	R. eutropha H16	R. solanacearum CMR15	R. solanacearum GMI1000	W. endosymbiont TRS of Brugia malayi	W. pipientis wAlbB	W. pipientis wMel
L-lactaldehyde degradation (aerobic)	2	1	0.50	1	0.50	1	1	1	1	1	1	0	1	0.50	1	1	1	1	0.50	1	0.50	0.50	0	0	0
L-lactaldehyde degradation (anaerobic)	1	0	0	0	0	0	0	0	0	0	0	0	0	0	0	1	0	0	0	0	0	0	0	0	0
methylglyoxal degradation I	3	1	1	0.67	0.67	1	0.67	1	0.67	1	1	0.67	0.67	0.67	1	1	0.67	0.67	0.67	0.67	1	1	0	0	0
methylglyoxal degradation II	2	0.50	0.50	0	0	0.50	0	0.50	0	0.50	0.50	0	0	0	0.50	1	0	0	0	0	0.50	0.50	0	0	0
methylglyoxal degradation III	2	0.50	0.50	0	0	0.50	0	0	0.50	0	0	0	0.50	0.50	0	1	0.50	0	0.50	0.50	0.50	0.50	0	0	0
Amines and Polyamines Degradation	Reactions nb	B. terrae BS001	B. ambifaria AMMD	B. gladioli BSR3	B. glumae BGR1	B. kururiensis M130	B. mallei ATCC 23344	B. phenoliruptrix BR3459a	B. phymatum STM815	B. phytofirmans PsJN	B. pseudomallei K96243	B. rhizoxinica HKI 454	B. thailandensis E264	B. vietnamiensis G4	B. xenovorans LB400	E. coli K12	P. aeruginosa PA7	P. aeruginosa PAO1	P. fluorescens Pf-5	R. eutropha H16	R. solanacearum CMR15	R. solanacearum GMI1000	W. endosymbiont TRS of Brugia malayi	W. pipientis wAlbB	W. pipientis wMel
4-aminobutyrate degradation I	2	1	1	1	1	1	0.50	1	1	1	0.50	1	1	1	1	1	1	0.50	1	1	0.50	0.50	0	0	0
4-aminobutyrate degradation II	2	1	1	1	1	1	1	1	1	1	1	1	1	1	1	1	1	1	1	1	1	1	0	0	0
4-aminobutyrate degradation III	2	1	1	1	1	0.50	0.50	1	1	0.50	0.50	1	1	1	1	0.50	1	0.50	1	1	0.50	0.50	0	0	0
4-aminobutyrate degradation IV	2	1	0.50	0.50	0.50	1	0	0.50	0.50	0.50	0	0.50	0.50	0.50	0.50	0.50	0.50	0	0.50	0.50	0	0	0	0	0
allantoin degradation IV (anaerobic)	6	0.33	0.17	0.33	0	0.33	0.33	0	0.33	0.33	0.50	0	0.33	0.17	0.33	0.83	0.50	0.50	0.33	0.17	0	0	0	0	0
allantoin degradation to glyoxylate I	3	1	0.33	1	0.33	1	0.67	0.67	0.67	0.33	1	0	0.67	0.33	0.33	0.67	0.67	1	0.67	0.33	0.67	0.33	0	0	0
allantoin degradation to glyoxylate II	4	0.75	0.50	0.75	0.25	0.50	0.25	0.25	0.25	0.50	0.75	0	0.50	0.50	0.50	0.75	0.75	0.50	0.25	0.50	0	0.25	0	0	0
allantoin degradation to glyoxylate III	4	0.75	0.25	0.75	0	0.50	0.50	0.25	0.50	0.25	0.75	0	0.50	0.25	0.25	1	0.50	0.75	0.50	0.25	0.25	0	0	0	0
allantoin degradation to ureidoglycolate I (urea producing)	2	1	0.50	1	0.50	1	0.50	0.50	0.50	0.50	1	0	0.50	0.50	0.50	0.50	1	1	0.50	0.50	0.50	0.50	0	0	0
allantoin degradation to ureidoglycolate II (ammonia producing)	3	0.67	0.33	0.67	0	0.33	0.33	0	0.33	0.33	0.67	0	0.33	0.33	0.33	1	0.67	0.67	0.33	0.33	0	0	0	0	0
carnitine degradation I	4	0.50	0	0.25	0	0.25	0	0	0	0	0.25	0	0	0	0.25	1	0	0	0	0.25	0	0	0	0	0
carnitine degradation II	4	0.25	0	0	0	0.25	0	0	0	0	0	0	0	0	0	0	0	0	0	0	0	0	0	0	0
choline degradation I	2	1	1	1	1	1	1	1	1	1	1	0	1	1	1	1	1	1	1	1	1	1	0	0	0
choline degradation II	2	0	0	0	0	0	0	0	0	0	0	0	0	0	0	0	0	0	0	0	0	1	0	0	0
choline-O-sulfate degradation	3	1	1	1	0.67	1	1	1	1	1	1	0	1	1	1	0.67	1	1	1	0.67	0.67	0.67	0	0	0
creatinine degradation I	4	0.75	0.50	0.75	0.50	0.50	0	0.75	1	0.50	0.25	0	0.25	0.75	0.50	0	0.25	0.25	0.50	0.25	0.25	0.25	0	0	0
creatinine degradation II	5	0.40	0.20	0.60	0.40	0.40	0	0.60	0.40	0.40	0.20	0	0.20	0.20	0.80	0	0.20	0.20	0.20	0.20	0.20	0.20	0	0	0
ethanolamine utilization	1	1	1	1	1	1	1	1	1	1	1	0	1	1	1	1	1	1	1	1	1	1	0	0	0
glycine betaine degradation	5	0.60	0.60	0.60	0.60	0.60	0.40	0.60	0.60	0.60	0.60	0.40	0.60	0.60	0.60	0.40	0.80	0.80	0.60	0.80	0.60	0.60	0.20	0.20	0.20
methylamine degradation I	1	1	1	0	0	0	0	0	1	0	0	0	0	0	0	0	0	0	0	0	0	0	0	0	0
N-acetylneuraminate and N-acetylmannosamine degradation	3	0	0	0.33	0	0	0	0	0	0	0	0	0	0	0	1	0	0	0	0	0	0	0	0	0
phenylethylamine degradation I	2	0.50	0.50	0	0	0.50	0.50	0.50	0.50	0.50	0.50	0	0.50	0	0.50	1	0	0	0.50	0.50	0	0	0	0	0
putrescine degradation I	2	0	0	0	0	0	0.50	0.50	0	0	0.50	0	0.50	0	0	1	0	0	0	0	0	0	0	0	0
putrescine degradation II	4	0.75	0.50	0.50	0.50	0.75	0.50	1	1	0.50	0.50	0.25	0.50	0.50	0.25	1	0.75	0.50	0.50	0	0	0	0	0	0
putrescine degradation V	2	0	0	0	0	0	0.50	0.50	0	0	0.50	0	0.50	0	0	0.50	0	0	0	0	0	0	0	0	0
stachydrine degradation	2	0.50	0	0	0	0.50	0	0	0	0	0	0	0	0	0	0	0	0	0.50	0	0	0	0	0	0
superpathway of ornithine degradation	7	0.43	0.29	0.29	0.29	0.43	0.43	0.71	0.71	0.29	0.57	0.14	0.43	0.43	0.29	1	0.57	0.43	0.43	0	0	0	0	0	0
urea degradation I	2	1	0	1	0.50	1	1	1	0.50	1	0	0	0	1	1	0	0	0	0.50	0.50	0.50	0.50	0	0	0
urea degradation II	1	1	1	1	1	1	1	1	1	1	1	0	1	1	1	0	1	1	1	1	1	1	0	0	0
Amino Acids Degradation	Reactions nb	B. terrae BS001	B. ambifaria AMMD	B. gladioli BSR3	B. glumae BGR1	B. kururiensis M130	B. mallei ATCC 23344	B. phenoliruptrix BR3459a	B. phymatum STM815	B. phytofirmans PsJN	B. pseudomallei K96243	B. rhizoxinica HKI 454	B. thailandensis E264	B. vietnamiensis G4	B. xenovorans LB400	E. coli K12	P. aeruginosa PA7	P. aeruginosa PAO1	P. fluorescens Pf-5	R. eutropha H16	R. solanacearum CMR15	R. solanacearum GMI1000	W. endosymbiont TRS of Brugia malayi	W. pipientis wAlbB	W. pipientis wMel
2-ketoglutarate dehydrogenase complex	3	1	1	1	1	1	1	1	1	1	1	1	1	1	1	1	1	1	1	1	1	1	1	1	1
4-hydroxyproline degradation II	4	0.50	0.25	0	0	0.50	0.25	0.25	0	0	0.25	0	0.25	0.50	0.50	0	0	0	0.25	0.25	0	0	0	0	0
alanine degradation I	2	1	0.50	0.50	0.50	1	1	0.50	1	0.50	1	0.50	1	1	1	1	1	1	1	0.50	1	1	0	0	0
alanine degradation II (to D-lactate)	3	1	1	1	0.67	1	0.33	1	1	1	1	0.33	1	0.67	0.67	0.67	0.67	1	1	1	0.33	0.33	0.33	0.33	0
alanine degradation III	1	1	1	1	1	1	0	1	1	1	1	0	1	0	0	1	0	1	1	1	0	0	0	0	0
alanine degradation IV	1	1	1	0	0	0	0	1	1	1	1	0	1	1	0	0	0	0	0	1	0	0	0	0	0
arginine degradation I (arginase pathway)	3	0.33	0.67	0.33	0.33	0.33	0.33	0.33	0.67	0.33	0.33	0.33	0.33	0.33	0.33	0.33	0.33	0.33	0.33	0.33	1	1	0.33	0.33	0.33
arginine degradation II (AST pathway)	5	1	0.80	1	0.80	1	0.80	0.80	1	0.80	1	0.20	1	0.80	0.80	1	0.80	0.80	0.80	0.40	0.20	0.20	0	0	0
arginine degradation III (arginine decarboxylase/agmatinase pathway)	2	0.50	0.50	0.50	0.50	0.50	0.50	1	1	0.50	0.50	0.50	0.50	0.50	0.50	1	1	1	1	0.50	0.50	0.50	0	0	0
arginine degradation IV (arginine decarboxylase/agmatine deiminase pathway)	3	0	0	0.33	0.33	0	0.33	0.67	0.33	0.33	0.33	0.33	0.33	0.33	0.33	0.33	1	1	1	0.33	0	0	0	0	0
arginine degradation IX (arginine:pyruvate transaminase pathway)	4	0.50	0	0	0	0.25	0	0.25	0	0	0	0	0	0	0	0	0.25	0.50	0	0	0	0	0	0	0
arginine degradation V (arginine deiminase pathway)	3	0.33	0.33	0.33	0.33	1	1	0.33	1	1	1	0.33	1	0.33	1	0.67	1	1	1	0.33	0.33	0.33	0	0	0
arginine degradation VI (arginase 2 pathway)	3	0.33	0.67	0.33	0.33	0.33	0.33	0.33	0.67	0.33	0.33	0.33	0.33	0.33	0.33	0.33	0.33	0.33	0.33	0.33	1	1	0	0	0
arginine degradation VII (arginase 3 pathway)	2	0.50	1	0.50	0.50	0.50	0.50	0.50	0.50	0.50	0.50	0	0.50	0.50	0.50	0	0	0.50	0.50	0.50	1	1	0	0	0
arginine degradation VIII (arginine oxidase pathway)	4	0.50	0	0	0	0.25	0	0	0	0	0	0	0	0	0.25	0	0.25	0.25	0.25	0.25	0	0	0	0	0
asparagine degradation I	1	1	1	1	1	1	1	1	1	1	1	1	1	1	1	1	1	1	1	1	1	1	0	0	0
aspartate degradation II	2	1	1	1	1	0.50	1	1	1	1	1	1	1	0.50	1	1	1	1	1	1	1	1	1	1	1
branched-chain α-keto acid dehydrogenase complex	3	0.67	1	1	1	0.33	0.67	0.33	1	0.33	1	0.33	1	0.67	0.33	0	1	1	1	1	0.33	0.33	0.33	0.33	0.33
citrulline degradation	2	0.50	0.50	0.50	0.50	1	1	0.50	1	1	1	0.50	1	0.50	1	1	1	1	1	0.50	0.50	0.50	0	0	0
citrulline-nitric oxide cycle	3	0.67	0.67	0.67	0.67	0.67	1	0.67	0.67	0.67	0.67	0.67	0.67	0.67	0.67	0.67	0.67	0.67	0.67	0.67	0.67	0.67	0	0	0
cysteine biosynthesis/homocysteine degradation	2	0.50	0	0.50	0.50	0	0	0	0	0	0.50	0	0.50	0	0	0	1	1	0	0	0	0.50	0	0	0
D-serine degradation	1	1	0	0	1	1	1	1	1	1	1	0	1	1	1	1	1	1	0	0	0	0	0	0	0
glutamate degradation I	1	1	1	1	1	1	0	1	1	1	1	1	1	1	1	0	1	1	1	1	0	0	1	1	0
glutamate degradation II	2	1	1	0.50	0.50	0	0.50	0.50	1	0.50	0.50	0.50	0.50	0.50	0.50	1	1	1	1	0.50	0.50	0.50	0.50	0.50	0.50
glutamate degradation III (via 4-aminobutyrate)	3	0.67	0.67	0.67	0.67	0.67	0.33	0.67	0.67	0.67	0.33	0.67	0.67	0.67	1	1	0.67	0.33	0.67	0.67	0.33	0.33	0	0	0
glutamate degradation IX (via 4-aminobutyrate)	3	0.67	0.67	0.67	0.67	0.67	0.67	0.67	0.67	0.67	0.67	0.67	0.67	0.67	1	1	0.67	0.67	0.67	0.67	0.67	0.67	0	0	0
glutamate degradation X	1	1	1	1	1	1	0	1	0	1	1	1	1	1	1	0	0	0	0	1	0	0	0	0	0
glutamine degradation I	1	1	1	1	1	1	1	1	1	1	1	1	1	1	1	1	1	1	1	1	1	1	1	0	0
glutamine degradation II	1	1	1	1	1	1	1	1	1	1	1	1	1	1	1	1	1	1	1	1	1	1	1	0	0
glycine cleavage complex	3	1	1	1	1	1	1	1	1	1	1	1	1	1	1	1	1	1	1	1	1	1	0.33	0.33	0.67
histidine degradation I	4	0.75	0.75	0.75	0.75	0.75	0.75	0.75	0.75	1	0.75	0.25	0.75	0.75	1	0	1	1	1	1	1	1	0	0	0
histidine degradation II	5	1	1	1	0.80	1	1	1	1	1	0.80	0.20	1	1	1	0	1	1	1	1	0.60	0.60	0	0	0
isoleucine degradation I	6	0.67	0.67	0.67	0.67	0.67	0.67	0.67	0.50	0.67	0.67	0.50	0.67	0.67	0.50	0.33	0.67	0.67	0.67	0.50	0.50	0.50	0	0	0
L-cysteine degradation I	2	0	0.50	0.50	0.50	0	0.50	0.50	0.50	0.50	0.50	0.50	0.50	0	0.50	0	0.50	0.50	0.50	1	0.50	0.50	0.50	0.50	0.50
L-cysteine degradation II	1	1	1	1	1	1	1	0	1	1	1	0	1	1	1	1	1	1	1	1	1	1	0	1	1
L-cysteine degradation III	2	0.50	0.50	0	0	0.50	0	0.50	0	0	0.50	0	0	0.50	0.50	0.50	0.50	0.50	0.50	1	0.50	0.50	0	0	0
L-serine degradation	1	1	1	1	1	1	1	1	1	1	1	1	1	1	1	1	1	1	1	1	1	1	0	0	0
leucine degradation I	6	0.83	0.50	0.67	0.67	1	0.50	0.83	0.50	0.67	0.67	0.83	0.67	0.67	0.67	0.33	0.67	0.67	0.67	0.67	0.67	0.67	0	0	0
lysine degradation I	1	1	1	1	1	0	1	1	0	1	1	1	1	1	0	1	1	1	1	0	1	1	0	0	0
lysine degradation VI	2	0	0.50	0.50	0.50	0.50	0.50	0.50	0	0.50	0.50	0	0.50	0.50	0	0	0.50	0.50	0.50	0.50	0	0	0	0	0
lysine fermentation to acetate and butyrate	10	0.50	0.40	0.40	0.50	0.40	0.40	0.40	0.40	0.40	0.40	0.30	0.40	0.40	0.50	0.30	0.40	0.40	0.40	0.40	0.20	0.20	0	0	0
methionine degradation I (to homocysteine)	3	0.67	0.67	0.67	0.67	0.67	0.67	0.33	0.67	0.67	0.67	0.67	0.67	0.67	0.67	0.33	0.67	0.67	0.67	0.67	0.67	0.67	0.33	0.33	0.33
methionine degradation II	1	0	0	0	1	0	1	0	1	0	1	0	1	0	0	0	0	0	1	0	0	0	0	0	0
ornithine degradation I (proline biosynthesis)	1	1	1	1	1	1	1	1	1	1	1	0	1	1	1	0	0	1	1	1	1	1	0	0	0
phenylalanine degradation I (aerobic)	3	0.67	0.67	0.67	0.67	0.33	0.67	0.33	0.33	0.67	0.67	0.33	0.67	0.67	1	0	0.67	0.67	0.67	0.67	0.67	0.67	0	0	0
phenylalanine degradation II (anaerobic)	3	0.33	0.67	0.33	0.33	0.67	0.67	0.67	0.67	0	0.67	0.33	0.67	0	0.67	0.67	0.33	0.33	0.67	0.67	0.33	0.33	0	0	0
proline degradation	2	1	1	1	1	1	1	1	1	1	1	1	1	1	1	1	1	1	1	1	1	1	1	1	1
taurine degradation II	1	0	0	0	0	0	0	0	1	0	0	0	0	0	1	0	0	0	0	0	0	0	0	0	0
taurine degradation IV	1	1	1	1	1	0	1	1	1	1	1	0	1	1	1	1	1	1	1	1	1	1	0	0	0
threonine degradation I	4	0.25	0.25	0.25	0.25	0.25	0.25	0.25	0.25	0.25	0.25	0.25	0.25	0.25	0.25	1	0.25	0.50	0.50	0.25	0.25	0.25	0	0	0
threonine degradation II	2	1	1	1	1	1	1	1	1	1	1	1	1	1	1	1	0	0	0	1	0.50	0.50	0	0	0
threonine degradation III (to methylglyoxal)	2	0.50	0.50	0.50	0.50	0.50	0.50	0.50	0.50	1	0.50	0.50	0.50	0.50	0.50	1	0	0	0	0.50	0	0	0	0	0
threonine degradation IV	2	1	1	1	1	1	1	1	1	1	1	0.50	1	1	1	1	1	1	1	1	1	1	0	0.50	0.50
tryptophan degradation I (via anthranilate)	3	1	1	1	1	1	1	1	0.67	1	1	0	1	1	1	0	1	1	1	1	1	1	0	0	0
tryptophan degradation II (via pyruvate)	1	0	0	1	0	0	1	0	0	0	1	0	0	0	0	1	0	0	0	0	0	0	0	0	0
tryptophan degradation to 2-amino-3-carboxymuconate semialdehyde	5	0.60	0.60	0.60	0.80	0.60	0.60	0.80	0.40	0.80	0.60	0.20	0.60	0.60	0.60	0	0.60	0.60	0.60	0.60	0.60	0.60	0.20	0	0
tryptophan degradation VI (via tryptamine)	3	0	0.33	0.33	0	0	0	0.33	0	0.33	0	0	0	0	0.67	0	0	0	0	0.33	0	0	0	0	0
tryptophan degradation VII (via indole-3-pyruvate)	3	0	0.33	0.33	0.33	0	0.33	0	0	0.33	0.33	0.33	0.33	0.33	0.67	0	0.33	0.33	0.33	0.67	0	0	0	0	0
tryptophan degradation X (mammalian, via tryptamine)	4	0.50	0.50	0.50	0.50	0.25	0.25	0.50	0.25	0.50	0.50	0	0.25	0.50	1	0	0.25	0.25	0.25	0.50	0.50	0.50	0	0	0
tyrosine degradation I	5	0.80	0.80	0.80	0.80	0.80	0.80	0.60	0.80	1	0.80	0.20	0.80	0.80	0.80	0	0.80	0.80	0.80	0.80	0.80	0.80	0	0	0
valine degradation I	8	0.75	0.63	0.63	0.63	0.63	0.50	0.63	0.50	0.63	0.75	0.63	0.63	0.63	0.63	0.13	0.75	0.75	0.63	0.63	0.50	0.50	0	0	0
valine degradation II	3	0.67	0.67	0.67	0.67	0.67	0.67	0.67	0.67	0.67	0.67	0.67	0.67	0.67	0.67	0.67	0.67	0.67	0.67	0.67	0.67	0.67	0	0	0
β-alanine degradation I	2	0.50	1	1	1	0	1	0.50	0.50	1	1	1	1	1	0.50	0	0.50	0.50	1	1	0.50	0.50	0	0	0
β-alanine degradation II	2	1	1	1	1	0.50	1	0.50	1	1	1	1	1	1	0.50	0	1	1	1	1	1	1	0	0	0
Aromatic Compounds Degradation	Reactions nb	B. terrae BS001	B. ambifaria AMMD	B. gladioli BSR3	B. glumae BGR1	B. kururiensis M130	B. mallei ATCC 23344	B. phenoliruptrix BR3459a	B. phymatum STM815	B. phytofirmans PsJN	B. pseudomallei K96243	B. rhizoxinica HKI 454	B. thailandensis E264	B. vietnamiensis G4	B. xenovorans LB400	E. coli K12	P. aeruginosa PA7	P. aeruginosa PAO1	P. fluorescens Pf-5	R. eutropha H16	R. solanacearum CMR15	R. solanacearum GMI1000	W. endosymbiont TRS of Brugia malayi	W. pipientis wAlbB	W. pipientis wMel
2-aminophenol degradation	4	0	0.25	0	0	0.50	0	0.75	0.25	0.50	0	0.75	0	0.25	1	0	0	0	0	0.50	0.25	0.25	0	0	0
2-nitrobenzoate degradation I	7	0	0.29	0.14	0	0.43	0	0.71	0.14	0.57	0	0.71	0	0.29	0.57	0	0	0	0	0.43	0.14	0.14	0	0	0
3-methylquinoline degradation	5	0	0	0	0	0	0	0	0	0	0	0	0	0	0	0	0	0	0	0.20	0	0	0	0	0
3-phenylpropionate and 3-(3-hydroxyphenyl)propionate degradation to 2-oxopent-4-enoate	5	0	0	0	0	1	0	0	0.80	0	0	0	0	0.60	0.60	1	0	0	0	0.40	0	0	0	0	0
3-phenylpropionate degradation	10	0.20	0	0	0	0.20	0	0.10	0.10	0	0.10	0.30	0	0	0.30	0	0.10	0.20	0.10	0.40	0.20	0.20	0	0	0
4-hydroxymandelate degradation	6	0.50	0.50	0.33	0.33	0.50	0.33	0.33	0.50	0.33	0.50	0	0.33	0.33	0.67	0	0.33	0.33	0.33	0.33	0.17	0.17	0	0	0
4-hydroxyphenylacetate degradation	9	0.67	0.89	0.44	0.44	0.33	0.44	0.67	0.22	0.89	0.67	0.78	0.89	0.78	0.89	0.11	0.78	0.56	0.78	0.44	0.33	0.33	0	0	0
4-toluenecarboxylate degradation	5	0	0	0	0	0	0	0	0	0	0	0	0	0	0.20	0	0	0	0	0	0	0	0	0	0
4-toluenesulfonate degradation I	4	0.25	0	0	0	0.25	0	0	0	0	0	0	0	0	0	0	0	0	0	0	0	0	0	0	0
anthranilate degradation I (aerobic)	1	1	0	0	1	0	0	0	0	0	0	0	0	0	1	0	1	1	1	0	0	0	0	0	0
anthranilate degradation II (aerobic)	2	0	0	0	0	0	0	1	0	0	0	0	0	0	0	0	0	0	0	1	0	0	0	0	0
atrazine degradation I (aerobic)	3	0	0.67	0.33	0.67	0	0	0.67	0.67	0.67	0.33	0	0.67	0.67	0.33	0	0.33	0.33	0.33	0.33	0.33	0.33	0	0	0
benzene degradation	2	0.50	0	0	0	0	0	0	0	0	0	0	0	0	0	0	0	0.50	0	0	0	0	0	0	0
benzoate degradation I (aerobic)	2	1	0.50	0.50	0.50	0	1	1	1	1	1	0	1	0.50	1	0	1	1	1	1	0	0	0	0	0
benzoate degradation II (aerobic and anaerobic)	1	1	0	0	0	1	0	1	1	1	0	1	0	0	1	0	0	0	0	1	0	0	0	0	0
benzoyl-CoA degradation I (aerobic)	8	0.50	0.25	0.25	0.25	0.63	0.25	0.50	0.38	0.50	0.25	0.13	0.25	0.25	0.38	0.25	0.25	0.25	0.25	0.50	0.25	0.25	0	0	0
benzoyl-CoA degradation III (anaerobic)	9	0	0	0	0	0	0	0	0	0	0	0	0	0	0	0	0	0	0	0.11	0	0	0	0	0
biphenyl degradation	4	0	0	0	0.25	0	0	0.25	0	0	0	0.25	0	0	1	0	0	0	0	0.50	0.25	0.25	0	0	0
carbazole degradation	3	0	0	0	0	0	0	0	0	0	0	0	0	0	0.33	0	0	0	0	0.33	0	0	0	0	0
catechol degradation to 2-oxopent-4-enoate I	2	1	0.50	0.50	0.50	1	0	0.50	0.50	0	0	0	0	0.50	0.50	0	0	0	0	0.50	0	0	0	0	0
catechol degradation to 2-oxopent-4-enoate II	4	0.50	0.75	0.50	0.50	0.75	0	0.75	0.75	0.50	0	0.50	0.25	0.75	0.50	0.25	0	0	0.25	0.75	0.50	0.50	0	0	0
catechol degradation to β-ketoadipate	4	1	1	1	1	0.25	1	1	1	1	1	0.50	1	1	1	0	1	1	1	1	0.25	0.25	0	0	0
cyanurate degradation	3	0.67	0	0.33	0.33	0.33	0.33	0.33	0.33	0.33	0	0	0	0.33	0.33	0	0	0	0.33	0.33	0.33	0.33	0	0	0
deethylsimazine degradation	2	0	0	0	0	0	0	0	0	0	0	0	0	0	0	0	0.50	0.50	0.50	0	0	0	0	0	0
dibenzofuran degradation	3	0	0	0	0	0	0	0	0	0	0	0	0	0	0.33	0	0	0	0	0.33	0	0	0	0	0
ethylbenzene degradation (anaerobic)	5	0.40	0	0	0	0.20	0	0	0.20	0	0	0.20	0	0	0	0	0	0.20	0.20	0	0.20	0.20	0	0	0
ferulate degradation	3	0.33	0.33	0.33	0.33	1	0.33	0.33	0	0.33	0.33	0	0.33	0.33	0.33	0	0	0	0	0	0	0	0	0	0
gallate degradation I	3	0.33	0	0.67	0	0	0	0.67	0.67	0	0	0	0	0	0.33	0	0	0	0	0	0	0	0	0	0
gallate degradation II	4	0.25	0.25	0.50	0.25	0	0.25	1	0.75	0.25	0.25	0	0.25	0.25	0.50	0	0.25	0.25	0.25	0.25	0.25	0.25	0.25	0.25	0.25
gentisate degradation	3	0.33	0	0	0	0.33	0	0.33	0	0	0.33	0.67	0	0	1	0	0.33	0.33	0	1	0.33	0.33	0	0	0
mandelate degradation I	5	0.60	0.60	0.20	0.40	0.40	0.20	0.60	0.40	0.20	0.40	0.20	0.20	0.20	0.80	0	0.20	0.20	0.20	0.40	0.20	0.20	0	0	0
methyl parathion degradation	1	0	0	0	0	0	0	0	0	1	0	0	0	0	1	0	0	0	0	0	0	0	0	0	0
methylgallate degradation	5	0.60	0	0.40	0	0.20	0.20	0.80	0.80	0	0.20	0	0	0	0.40	0.20	0.20	0	0.20	0.20	0	0	0	0	0
methylsalicylate degradation	2	0	1	1	1	0	0	1	0	0	0	0	0	0	1	0	1	1	0	1	1	1	0	0	0
naphthalene degradation	6	0	0.17	0.17	0.33	0.33	0.17	0.17	0	0.17	0.17	0	0.17	0.17	0.33	0	0	0	0.17	0.17	0.50	0.50	0	0	0
nicotinate degradation I	6	0.33	0	0	0	0.33	0	0.17	0	0	0	0	0	0	0	0	0	0	0	0.17	0.17	0.17	0	0	0
orthanilate degradation	4	0.25	0.50	0.25	0.25	0.25	0	0.50	0.50	0.50	0	0.50	0.25	0.50	0.25	0.25	0	0	0.25	0.50	0.50	0.50	0	0	0
paraoxon degradation	1	0	0	0	0	0	0	0	0	1	0	0	0	0	1	0	0	0	0	0	0	0	0	0	0
parathion degradation	2	0	0	0	0	0	0	0	0	0.50	0	0	0	0	0.50	0	0	0	0	0	0	0	0	0	0
phenol degradation I (aerobic)	1	1	0	1	0	1	0	1	0	0	0	0	1	1	0	0	0	0	0	1	0	0	0	0	0
phenylacetate degradation I (aerobic)	9	0.78	0.56	0.56	0.67	0.78	0.56	0.56	0.78	0.67	0.67	0.44	0.56	0.67	0.67	0.78	0.44	0.44	0.67	0.67	0.78	0.78	0	0	0
phenylethylamine degradation I	2	0.50	0.50	0	0	0.50	0.50	0.50	0.50	0.50	0.50	0	0.50	0	0.50	1	0	0	0.50	0.50	0	0	0	0	0
protocatechuate degradation I (meta-cleavage pathway)	6	0.50	0	0.33	0	0.17	0.17	0.83	0.83	0	0.17	0	0	0	0.33	0.17	0.17	0	0.17	0.17	0	0	0	0	0
protocatechuate degradation II (ortho-cleavage pathway)	4	1	1	1	1	1	1	1	1	1	1	0.25	1	1	1	0	1	1	1	1	1	1	0.25	0.25	0.25
protocatechuate degradation III (para-cleavage pathway)	5	0.20	0.40	0.20	0.20	0.40	0	0.40	0.40	0.40	0	0.40	0.20	0.40	0.20	0.20	0	0	0.20	0.40	0.40	0.40	0	0	0
quinate degradation I	3	0.67	0.33	0.33	0.33	0.33	0.33	0.33	0.33	0.33	0.33	0.33	0.33	0.33	0.33	0.33	0.33	0.33	0.67	0.67	0.33	0.33	0	0	0
salicylate degradation I	1	1	1	1	1	0	0	1	0	0	0	0	0	0	1	0	1	1	0	1	1	1	0	0	0
salicylate degradation IV	4	0.50	0	0	0	0.25	0	0.25	0	0.25	0.25	0	0.25	0	0.50	0	0.25	0.25	0	0.50	0.25	0.25	0	0	0
shikimate degradation I	2	0.50	0.50	0	0	0	0	0	0	0	0	0	0	0	0	0	0	0	0.50	0.50	0	0	0	0	0
syringate degradation	10	0.30	0	0.30	0	0.10	0.10	0.40	0.40	0	0.10	0	0	0	0.20	0.10	0.10	0	0.10	0.10	0	0	0	0	0
toluene degradation to 2-oxopent-4-enoate (via toluene-cis-diol)	4	0.50	0.25	0.25	0	0.50	0	0.25	0.25	0	0	0	0	0.25	0.50	0	0	0	0	0.25	0	0	0	0	0
toluene degradation to 2-oxopent-4-enoate I (via o-cresol)	4	0.50	0.25	0.25	0	0.50	0	0.25	0.25	0	0	0	0	0.25	0.25	0	0	0	0	0.25	0	0	0	0	0
toluene degradation to protocatechuate (via p-cresol)	4	0.25	0.25	0.25	0.25	0.50	0.25	0.25	0.25	0.50	0.25	0	0.25	0.25	0.25	0	0.25	0.25	0.25	0.25	0.25	0.25	0	0	0
urate degradation to allantoin	3	0.33	0	0	0	0.67	0	0.67	0	0.67	0.33	0	0	0	0	0	0.33	1	0	0	0	0	0	0	0
vanillin and vanillate degradation	8	0.50	0	0.25	0	0.38	0.13	0.75	0.63	0	0.13	0	0	0	0.38	0.13	0.25	0.13	0.25	0.25	0.13	0.13	0	0	0
C1 Compounds Utilization and Assimilation	Reactions nb	B. terrae BS001	B. ambifaria AMMD	B. gladioli BSR3	B. glumae BGR1	B. kururiensis M130	B. mallei ATCC 23344	B. phenoliruptrix BR3459a	B. phymatum STM815	B. phytofirmans PsJN	B. pseudomallei K96243	B. rhizoxinica HKI 454	B. thailandensis E264	B. vietnamiensis G4	B. xenovorans LB400	E. coli K12	P. aeruginosa PA7	P. aeruginosa PAO1	P. fluorescens Pf-5	R. eutropha H16	R. solanacearum CMR15	R. solanacearum GMI1000	W. endosymbiont TRS of Brugia malayi	W. pipientis wAlbB	W. pipientis wMel
Calvin-Benson-Bassham cycle	13	0.77	0.62	0.69	0.62	0.85	0.69	0.85	0.85	0.69	0.69	0.69	0.69	0.69	0.85	0.77	0.69	0.69	0.69	0.77	0.62	0.62	0.62	0.62	0.62
CO2 fixation into oxaloacetate (anapleurotic)	2	1	1	1	1	1	1	1	1	1	1	1	1	1	1	1	1	1	1	1	1	1	0.50	0	0
formaldehyde assimilation I (serine pathway)	12	0.83	0.58	0.58	0.58	0.75	0.42	0.75	0.67	0.75	0.50	0.50	0.58	0.58	0.75	0.50	0.42	0.42	0.58	0.58	0.50	0.50	0.33	0.33	0.33
formaldehyde assimilation III (dihydroxyacetone cycle)	12	0.83	0.92	0.92	0.92	0.75	0.92	0.92	0.75	1	0.92	0.83	0.92	0.92	0.92	0.83	0.83	0.83	0.83	0.83	0.83	0.83	0.75	0.75	0.75
formaldehyde oxidation II (glutathione-dependent)	2	1	1	1	1	1	1	1	1	1	1	0	1	1	1	1	1	1	1	0.50	1	1	0	0	0
formaldehyde oxidation IV (thiol-independent)	1	1	1	1	1	1	1	1	1	1	1	0	1	1	1	0	1	1	1	0	0	1	0	0	0
formaldehyde oxidation V (tetrahydrofolate pathway)	3	1	0.67	0.67	0.67	1	0.67	0.33	0.67	0.33	0.67	0.67	0.67	0.67	0.67	0.67	0.67	0.67	0.67	0.67	0.67	0.67	0.67	0.67	0.67
formaldehyde oxidation VI (H4MPT pathway)	4	0.75	0	0	0	0.75	0	0.50	0.75	0.25	0	0	0	0	0.25	0	0	0	0	0	0	0	0	0	0
formate oxidation to CO2	1	1	1	1	1	1	1	1	1	1	1	1	1	1	1	0	1	1	1	1	1	1	0	0	0
methane oxidation to methanol I	1	0	0	0	0	0	0	1	0	0	0	0	0	0	0	0	0	0	0	0	0	0	0	0	0
methanol oxidation to formaldehyde I	1	0	0	0	0	0	0	1	1	0	0	0	0	0	1	0	1	1	1	0	0	0	0	0	0
methanol oxidation to formaldehyde II	1	0	0	1	1	0	0	0	0	0	0	0	1	0	0	0	0	0	0	0	0	0	0	0	0
reductive acetyl coenzyme A pathway	8	0.75	0.63	0.50	0.50	0.63	0.38	0.63	0.50	0.50	0.38	0.38	0.50	0.63	0.75	0.25	0.50	0.50	0.50	0.63	0.25	0.25	0.25	0.25	0.25
reductive monocarboxylic acid cycle	2	0	0	0	0	0	0	0	0	0	0	0	0	0	0	1	0	0	0	0	0.50	0.50	0	0	0
Carbohydrates Degradation	Reactions nb	B. terrae BS001	B. ambifaria AMMD	B. gladioli BSR3	B. glumae BGR1	B. kururiensis M130	B. mallei ATCC 23344	B. phenoliruptrix BR3459a	B. phymatum STM815	B. phytofirmans PsJN	B. pseudomallei K96243	B. rhizoxinica HKI 454	B. thailandensis E264	B. vietnamiensis G4	B. xenovorans LB400	E. coli K12	P. aeruginosa PA7	P. aeruginosa PAO1	P. fluorescens Pf-5	R. eutropha H16	R. solanacearum CMR15	R. solanacearum GMI1000	W. endosymbiont TRS of Brugia malayi	W. pipientis wAlbB	W. pipientis wMel
(1,4)-β-xylan degradation	2	0	0	0	0	0	0	0	0	0.50	0	0	0	0	0	1	0	0	0	0	0	0	0	0	0
2-O-α-mannosyl-D-glycerate degradation	2	0.50	0.50	0.50	0.50	0.50	0	0.50	0.50	0.50	0.50	0	0.50	0.50	0.50	1	0	0	0.50	0.50	0	0	0	0	0
acetoin degradation	2	1	0.50	0.50	0.50	1	0.50	0.50	0.50	0.50	0.50	0.50	0.50	0.50	1	0.50	0.50	0.50	0.50	0.50	0.50	0.50	0	0	0
agarose degradation	2	0	0	0	0	0	0	0	0	0	0	0	0	0	0	0	0	0	0.50	0	0	0	0	0	0
cellulose degradation I (cellulosome)	8	0.13	0.13	0.13	0.13	0	0.13	0.13	0.13	0.13	0.13	0	0.13	0.13	0.25	0.13	0	0	0	0	0.13	0.50	0	0	0
chitin degradation II	5	0	1	1	0.60	0	0.40	0.40	0	0.40	0.40	0.60	0.40	0.40	1	0.20	0.60	0.20	1	0.40	0.60	0.40	0	0	0
chitobiose degradation	2	0	0.50	0.50	0.50	0.50	0	0.50	0	0.50	0	0	0.50	0.50	0.50	1	0	0	0	0	0	0	0	0	0
D-allose degradation	3	0	0	0	0	0	0.33	0	0	0	0	0	0	0	0	1	0	0	0	0	0	0	0	0	0
D-arabinose degradation I	4	0.50	0	0.25	0	0.50	0	0.25	0	0.25	0	0	0	0	0	1	0	0	0	0	0	0	0	0	0
D-arabinose degradation II	3	0.33	0.33	0.33	0.33	0.33	0.33	0.33	0.33	0.33	0.33	0.33	0.33	0.33	0.67	0.67	0.33	0.33	0.33	0.33	0.33	0.33	0.33	0.33	0.33
D-mannose degradation	1	1	1	1	1	1	1	1	0	1	1	1	1	1	1	1	1	1	1	1	1	1	0	0	1
fructose degradation	1	0	0	1	0	1	0	1	1	0	1	0	1	0	0	1	1	1	1	1	1	1	0	0	0
fucose degradation	3	0.33	0.33	0.33	0.33	0.33	0.33	0.33	0	0.33	0.33	0	0.33	0	0.33	1	0.33	0.33	0.33	0.33	0.33	0.33	0	0	0
galactose degradation I (Leloir pathway)	5	0.40	0.40	0.60	0.60	0.40	0.40	0.60	0.40	0.40	0.60	0.40	0.60	0.60	0.60	1	0.40	0.40	0.60	0.40	0.20	0.20	0	0.20	0.20
galactose degradation II	2	0.50	0.50	0.50	0.50	0.50	0	0	0.50	0	0	0	1	0	0.50	0.50	0	0	0	0	0	0	0	0	0
glucose and glucose-1-phosphate degradation	5	0.80	0.40	0.60	0.60	1	0.60	0.80	0.80	0.60	0.80	0.20	0.60	0.20	0.80	0.80	0.40	0.40	0.60	0.40	0.20	0.40	0	0	0.20
glucose degradation (oxidative)	5	0.60	0.40	0.40	0.20	0.60	0.20	0.60	0.60	0.60	0.60	0.20	0.40	0.20	0.60	0.20	0.60	0.60	0.60	0.60	0	0.20	0	0	0
glycogen degradation I	7	0.71	0.57	0.71	0.71	0.86	0.43	1	0.71	0.71	0.43	0.14	0.71	0.43	0.71	1	0.57	0.29	0.71	0.43	0.57	0.57	0	0	0.14
glycogen degradation II	5	0.80	0.40	0.60	0.60	0.80	0.20	1	0.60	0.80	0.40	0	0.80	0.40	0.80	0.40	0.20	0.20	0.40	0.20	0.20	0.20	0	0	0.20
glycogen degradation III	6	0.83	0.33	0.50	0.50	0.83	0.17	0.83	0.50	0.67	0.50	0.17	0.83	0.33	0.67	0.33	0.17	0.17	0.33	0.33	0.17	0.17	0	0	0.17
homogalacturonan degradation	2	0	0.50	0.50	1	0	0	0.50	0	0.50	0	0	0	0.50	0	0.50	0	0	0	0	1	1	0	0	0
L-arabinan degradation	2	0	0	0.50	0.50	0	0	0	0	0	0	0	0	0	0	0	0	0	0	0	0	0	0	0	0
L-arabinose degradation I	3	0	0	0.33	0.33	0	0	0	0	0	0	0	0	0	0	1	0	0.33	0	0	0	0	0	0	0
L-arabinose degradation III	5	1	0	0	0	1	0	0.20	0	0	0	0	0	1	0.20	0	0	0	0	0.20	0	0	0	0	0
L-lyxose degradation	4	0	0	0	0	0	0	0	0	0	0	0	0	0	0	1	0	0.25	0	0	0	0	0	0	0
L-rhamnose degradation I	3	0	0	0	0	0	0	0	0	0	0	0	0	0	0	1	0	0	0	0	0	0	0	0	0
L-rhamnose degradation II	8	0.50	0.38	0.63	0.38	0.50	0.38	0.63	0.50	0.38	0.38	0	0.38	0.38	0.50	0.38	0.13	0.13	0.38	0.38	0.13	0.13	0	0	0
L-rhamnose degradation III	6	0.17	0	0.33	0	0.17	0	0.33	0.17	0	0	0	0	0	0.17	0.17	0	0	0	0	0	0	0	0	0
lactose degradation II	3	0.33	0.33	0.33	0.33	0.33	0	0	0.33	0.33	0	0	0	0.33	0	0.33	0	0	0	0	0	0	0	0	0
lactose degradation III	1	1	1	1	1	1	0	0	1	1	0	0	0	1	0	1	0	0	0	0	0	0	0	0	0
melibiose degradation	1	0	0	1	1	1	0	0	0	0	1	0	0	0	0	1	0	0	0	0	0	0	0	0	0
N-acetylneuraminate and N-acetylmannosamine degradation	3	0	0	0.33	0	0	0	0	0	0	0	0	0	0	0	1	0	0	0	0	0	0	0	0	0
porphyran degradation	6	0	0	0	0	0	0	0	0	0	0	0	0	0	0	0	0	0	0.33	0	0	0	0	0	0
ribose degradation	2	1	0.50	0.50	0.50	0.50	0.50	0.50	0.50	0.50	0.50	0	0.50	0.50	0.50	1	0.50	0.50	1	0	0.50	0.50	0	0	0
starch degradation V	4	0.75	0.50	0.75	0.75	0.50	0.50	1	0.50	0.50	0.50	0	0.75	0.25	0.75	0.25	0	0	0.50	0	0.25	0.25	0	0	0.25
sucrose degradation I	2	0	0.50	0.50	0.50	0	0.50	0.50	0.50	0	1	0	0.50	0.50	1	0.50	0.50	0.50	1	1	1	1	0	0	0
superpathway of cellulose and hemicellulose degradation (cellulolosome)	11	0.18	0.18	0.18	0.18	0	0.18	0.18	0.18	0.18	0.18	0	0.18	0.18	0.27	0.18	0	0	0	0	0.09	0.36	0	0.09	0
trehalose degradation I (low osmolarity)	2	0.50	0.50	0.50	0.50	0.50	0.50	0.50	0.50	0.50	0.50	0.50	0.50	0.50	0.50	1	1	0.50	1	0.50	0.50	0.50	0	0	0
trehalose degradation II (trehalase)	2	1	1	1	1	1	1	1	1	1	1	0.50	1	1	0.50	1	1	1	0.50	1	1	1	0	0	0
trehalose degradation III	2	0	0	0.50	0.50	0	0	0.50	0	0	0	0	0.50	0.50	1	0.50	0.50	0.50	0.50	0	0	0	0	0	0
xylose degradation I	2	1	1	0.50	0.50	1	0.50	1	1	1	0.50	0.50	1	1	1	1	0.50	0.50	0.50	0	0	0.50	0	0	0
xylose degradation IV	17	0.94	0.94	0.94	0.88	0.88	0.88	1	0.94	1	0.94	0.82	1	0.94	1	0.94	0.88	0.88	0.88	0.82	0.82	0.88	0.47	0.47	0.47
Carboxylates Degradation	Reactions nb	B. terrae BS001	B. ambifaria AMMD	B. gladioli BSR3	B. glumae BGR1	B. kururiensis M130	B. mallei ATCC 23344	B. phenoliruptrix BR3459a	B. phymatum STM815	B. phytofirmans PsJN	B. pseudomallei K96243	B. rhizoxinica HKI 454	B. thailandensis E264	B. vietnamiensis G4	B. xenovorans LB400	E. coli K12	P. aeruginosa PA7	P. aeruginosa PAO1	P. fluorescens Pf-5	R. eutropha H16	R. solanacearum CMR15	R. solanacearum GMI1000	W. endosymbiont TRS of Brugia malayi	W. pipientis wAlbB	W. pipientis wMel
2-amino-3-carboxymuconate semialdehyde degradation to 2-oxopentenoate	4	0	0.50	0.25	0	0.75	0	1	0.25	0.75	0	1	0	0.50	1	0	0	0	0	0.75	0.25	0.25	0	0	0
2-methylcitrate cycle I	5	1	0.80	0.80	0.80	1	0.60	0.40	1	0.80	0.60	0.80	0.60	0.80	0.80	1	0.80	0.80	1	1	0.80	1	0	0	0
2-methylcitrate cycle II	6	0.67	0.50	0.50	0.50	0.67	0.33	0.17	0.83	0.50	0.33	0.50	0.33	0.50	0.50	0.67	0.50	0.50	0.67	0.67	0.50	0.67	0	0	0
2-oxopentenoate degradation	3	1	0.67	0.67	0.67	1	0.33	1	1	0.67	0.67	1	0.67	1	1	1	0.67	0.67	0.33	1	1	1	0	0	0
3-oxoadipate degradation	2	0.50	1	1	1	1	1	1	0.50	1	1	0	1	1	1	0.50	1	1	1	1	1	1	0	0	0
acetate conversion to acetyl-CoA	1	1	1	1	1	1	1	1	1	1	1	1	1	1	1	1	1	1	1	1	1	1	0	0	0
acetate formation from acetyl-CoA I	2	1	1	1	1	1	1	1	1	1	1	0	1	1	1	1	1	1	1	1	0	0	0	0	0
acetate formation from acetyl-CoA II	1	0	1	0	0	0	0	1	1	1	1	0	1	1	1	1	1	1	1	1	0	0	0	0	0
acetate formation from acetyl-CoA III (succinate)	1	0	0	0	0	1	0	0	0	0	0	0	0	0	0	0	0	0	0	0	0	0	0	0	0
acetyl-CoA biosynthesis I (pyruvate dehydrogenase complex)	3	1	1	0.67	1	1	1	1	1	1	1	1	1	1	1	1	1	1	1	1	1	1	1	1	1
acrylate degradation	4	0.25	0	0	0	0	0	0	0	0	0.25	0.25	0	0	0	0	0	0	0	0	0	0	0	0	0
citrate degradation	5	0.20	0.40	0.40	0	0.40	0.40	0.40	0.40	0.40	0.40	0	0.40	0.40	0.40	0.60	0.40	0.40	0.40	0.40	0.40	0.40	0	0	0
conversion of succinate to propionate	3	0.33	0	0	0.33	0.33	0	0.33	0.67	0.33	0	0	0	0.33	0.67	1	0	0	0	0.33	0.33	0.33	0	0	0
cyclohexane-1-carboxylate degradation (anaerobic)	2	0	0	0	0	0	0	0	0	0	0	0	0	0	0	0	0	0	0	0.50	0	0	0	0	0
D-gluconate degradation	1	1	1	1	1	1	1	1	1	1	1	1	1	1	1	1	1	1	1	1	1	1	0	0	0
D-malate degradation	1	1	0	0	0	1	0	0	1	1	0	0	0	0	0	1	0	0	0	0	1	1	0	0	0
ferulate degradation	3	0.33	0.33	0.33	0.33	1	0.33	0.33	0	0.33	0.33	0	0.33	0.33	0.33	0	0	0	0	0	0	0	0	0	0
glutaryl-CoA degradation	5	0.80	1	1	1	0.80	1	1	0.60	1	1	1	1	1	1	0.20	1	1	1	1	0.60	0.60	0	0	0
glycolate and glyoxylate degradation I	4	1	1	1	1	1	0.75	1	1	1	1	0.25	1	1	1	1	0.75	0.75	1	1	0.75	0.75	0	0	0
glycolate and glyoxylate degradation II	2	1	1	1	1	1	1	1	1	1	1	0.50	1	1	1	1	1	1	1	1	1	1	0	0	0
L-ascorbate degradation I (bacterial, anaerobic)	4	0	0	0	0	0	0	0	0	0	0	0	0	0	0	1	0	0.25	0	0	0	0	0	0	0
L-ascorbate degradation II (bacterial, aerobic)	5	0	0	0	0	0	0	0	0	0	0	0	0	0	0	1	0	0.20	0	0	0	0	0	0	0
malonate degradation I (biotin-independent)	3	0.33	0.67	0.33	0.33	0.33	0.67	0.33	0.33	0.33	0.67	0	0.33	0.67	0.33	0	0.33	0.33	0.33	0	0	0	0.33	0	0
methylmalonyl pathway	3	0.33	0.33	0.67	1	0.33	0	0.67	0.67	0.67	0.33	0	0.33	1	1	0.33	0.33	0.33	0.33	1	0.67	0.67	0.33	0.33	0.33
mevalonate degradation	2	0.50	0.50	1	0.50	1	0	0.50	0.50	0.50	0.50	0.50	0.50	0.50	0.50	0	0.50	0.50	0.50	0.50	0.50	0.50	0	0	0
nitrilotriacetate degradation	2	0.50	0	0.50	0.50	0.50	0.50	0	0.50	0.50	0.50	0	0.50	0	0.50	0	0	0	0	0.50	0	0	0	0	0
oxalate degradation II	4	0.50	0.25	0.25	0.25	0.25	0.25	0.25	0.50	0.50	0.25	0	0.25	0.25	0.50	0.50	0	0	0	0.50	0.25	0.25	0	0	0
oxalate degradation III	5	0.40	0.20	0.20	0.20	0.20	0.20	0.20	0.40	0.40	0.20	0.20	0.20	0.20	0.40	0.20	0.20	0.20	0.20	0.40	0.20	0.20	0	0	0
oxalate degradation V	1	0	1	1	0	0	0	0	0	0	1	0	0	1	0	0	0	0	0	0	0	0	0	0	0
Chlorinated Compounds Degradation	Reactions nb	B. terrae BS001	B. ambifaria AMMD	B. gladioli BSR3	B. glumae BGR1	B. kururiensis M130	B. mallei ATCC 23344	B. phenoliruptrix BR3459a	B. phymatum STM815	B. phytofirmans PsJN	B. pseudomallei K96243	B. rhizoxinica HKI 454	B. thailandensis E264	B. vietnamiensis G4	B. xenovorans LB400	E. coli K12	P. aeruginosa PA7	P. aeruginosa PAO1	P. fluorescens Pf-5	R. eutropha H16	R. solanacearum CMR15	R. solanacearum GMI1000	W. endosymbiont TRS of Brugia malayi	W. pipientis wAlbB	W. pipientis wMel
1,2-dichloroethane degradation	4	0.25	0.50	0.50	0.50	0.25	0.50	0.75	0.25	0.75	0.75	0.25	0.50	0.75	0.75	0	0.50	0.25	0	0.50	0.25	0.25	0	0	0
2,4,5-trichlorophenoxyacetate degradation	7	0.14	0.14	0.14	0	0	0	0.14	0.29	0	0	0	0	0	0.14	0	0.14	0	0	0.14	0	0	0	0	0
2,4,6-trichlorophenol degradation	5	0.20	0.20	0.20	0	0	0	0.20	0.20	0	0	0	0	0	0.20	0	0.20	0	0	0.40	0	0	0	0	0
2-chlorobenzoate degradation	1	0	1	1	1	0	0	1	0	0	0	0	1	1	1	0	0	1	0	0	0	0	0	0	0
3-chlorocatechol degradation I (ortho)	5	0.40	0.40	0.40	0.20	0.20	0.20	0.40	0.40	0.20	0.20	0.20	0.20	0.20	0.60	0	0.20	0	0.20	0.40	0.20	0.20	0	0	0
3-chlorocatechol degradation II (ortho)	5	0.40	0.40	0.40	0.20	0.20	0.20	0.40	0.40	0.20	0.20	0.20	0.20	0.20	0.60	0	0.20	0	0.20	0.40	0.20	0.20	0	0	0
chlorosalicylate degradation	7	0.14	0.43	0.43	0.29	0	0	0.43	0.14	0	0	0	0	0	0.57	0	0.43	0.29	0	0.43	0.29	0.29	0	0	0
pentachlorophenol degradation	6	0.17	0.33	0.33	0.17	0	0.17	0.33	0.17	0.17	0.17	0.17	0.17	0.17	0.33	0	0.17	0	0.17	0.33	0.17	0.17	0	0	0
Degradation/Utilization/Assimilation - Other	Reactions nb	B. terrae BS001	B. ambifaria AMMD	B. gladioli BSR3	B. glumae BGR1	B. kururiensis M130	B. mallei ATCC 23344	B. phenoliruptrix BR3459a	B. phymatum STM815	B. phytofirmans PsJN	B. pseudomallei K96243	B. rhizoxinica HKI 454	B. thailandensis E264	B. vietnamiensis G4	B. xenovorans LB400	E. coli K12	P. aeruginosa PA7	P. aeruginosa PAO1	P. fluorescens Pf-5	R. eutropha H16	R. solanacearum CMR15	R. solanacearum GMI1000	W. endosymbiont TRS of Brugia malayi	W. pipientis wAlbB	W. pipientis wMel
acrylonitrile degradation	3	1	0.67	1	0.33	0.67	0.33	0.67	0.67	0.67	0.33	0	0.33	0.33	0.67	0	0.33	0.33	0.33	0.33	0.67	0.67	0	0	0
alkylnitronates degradation	2	1	1	1	1	1	0.50	1	1	1	1	0.50	0.50	1	1	0.50	1	1	1	1	1	1	0	0.50	0
cholate degradation (bacteria, anaerobic)	8	0.13	0	0	0.13	0	0	0	0	0	0	0	0	0	0	0	0.25	0.13	0	0.13	0	0	0	0	0
glycocholate metabolism (bacteria)	7	0.29	0	0	0.14	0	0	0	0.14	0.14	0	0	0	0.14	0.14	0.14	0.14	0	0.14	0.43	0	0	0	0	0
nitroglycerin degradation	4	0	0	0	0	0	1	0	0	0	0	0	1	0	0	0	0	0	1	0	0	0	0	0	0
nylon-6 oligomer degradation	5	0	0.40	0	0.40	0	0.20	0	0	0	0	0.20	0.20	0.40	0.20	0	0.40	0	0.40	0	0.40	0.40	0	0	0
octane oxidation	5	0.40	0.60	0.60	0.60	0.40	0.60	0.40	0.40	0.60	0.60	0.40	0.60	0.60	0.60	0.20	0.80	0.80	0.80	0.60	0.60	0.60	0	0	0
Fatty Acid and Lipids Degradation	Reactions nb	B. terrae BS001	B. ambifaria AMMD	B. gladioli BSR3	B. glumae BGR1	B. kururiensis M130	B. mallei ATCC 23344	B. phenoliruptrix BR3459a	B. phymatum STM815	B. phytofirmans PsJN	B. pseudomallei K96243	B. rhizoxinica HKI 454	B. thailandensis E264	B. vietnamiensis G4	B. xenovorans LB400	E. coli K12	P. aeruginosa PA7	P. aeruginosa PAO1	P. fluorescens Pf-5	R. eutropha H16	R. solanacearum CMR15	R. solanacearum GMI1000	W. endosymbiont TRS of Brugia malayi	W. pipientis wAlbB	W. pipientis wMel
acetoacetate degradation (to acetyl CoA)	2	1	0.50	0.50	0.50	1	0.50	0.50	1	0.50	0.50	0.50	0.50	0.50	0.50	1	0.50	0.50	0.50	0.50	1	1	0	0	0
acetone degradation II (to acetoacetate)	2	0	0	0	0	0.50	0	0	0.50	0	0	0	0	0	0	0	0	0	0	0	0	0	0	0	0
fatty acid β-oxidation I	7	0.86	1	1	1	1	0.86	1	0.86	1	1	1	1	0.71	0.86	1	1	1	1	1	1	1	0	0	0
fatty acid β-oxidation IV (unsaturated, even number)	6	0.50	0.83	0.83	0.83	0.67	0.83	0.83	0.67	0.83	0.83	0.67	1	0.50	0.67	0.33	0.83	0.83	1	0.67	0.50	0.50	0	0	0
glycerol degradation I	2	1	1	1	1	1	1	1	1	1	1	1	1	1	1	1	1	1	1	1	1	1	0	0	0
oleate β-oxidation	3	0	0	0.33	0.33	0.33	0	0.67	0.33	0.33	0.33	0.33	0	0	0	1	0.67	0.33	1	0.33	1	0.67	0	0	0
phospholipases	5	0.60	0.40	0.80	1	0.60	0.40	0.60	0.20	0.40	0.60	0.20	0.40	0.60	0.60	0.20	0.40	0.60	0.40	0.60	0	0.20	0.20	0.20	0.20
triacylglycerol degradation	3	0	0.67	0.67	0.67	0.33	0.67	0.67	0.33	0.67	0.67	0.33	0.67	0.67	0.33	0	0.33	0.33	0.67	0.67	0.67	0.33	0	0	0
Inorganic Nutrients Metabolism	Reactions nb	B. terrae BS001	B. ambifaria AMMD	B. gladioli BSR3	B. glumae BGR1	B. kururiensis M130	B. mallei ATCC 23344	B. phenoliruptrix BR3459a	B. phymatum STM815	B. phytofirmans PsJN	B. pseudomallei K96243	B. rhizoxinica HKI 454	B. thailandensis E264	B. vietnamiensis G4	B. xenovorans LB400	E. coli K12	P. aeruginosa PA7	P. aeruginosa PAO1	P. fluorescens Pf-5	R. eutropha H16	R. solanacearum CMR15	R. solanacearum GMI1000	W. endosymbiont TRS of Brugia malayi	W. pipientis wAlbB	W. pipientis wMel
(R)-cysteate degradation	3	0	0.33	0.33	0.33	0	0.33	0.33	0.33	0.33	0.33	0.33	0.33	0	0.33	0	0.33	0.33	0.33	0.33	0.33	0.33	0.33	0.33	0.33
2-aminoethylphosphonate degradation I	3	0.67	0.67	1	1	0.67	0.67	1	0.67	1	0.67	0.67	0.67	0.67	1	0.33	1	1	1	0.67	0.33	0.33	0	0	0
2-aminoethylphosphonate degradation II	2	1	0.50	0.50	0.50	0.50	0.50	0.50	0.50	1	0.50	0.50	0.50	0.50	0.50	0	0.50	0.50	0.50	0.50	0	0	0	0	0
ammonia assimilation cycle I	2	1	1	1	1	1	0.50	1	0.50	1	1	0.50	1	1	1	0.50	0.50	0.50	1	0.50	1	1	0.50	0.50	0.50
ammonia assimilation cycle II	2	1	1	1	1	1	0.50	1	0.50	1	1	0.50	1	1	1	0.50	0.50	0.50	1	0.50	1	1	0.50	0.50	0.50
ammonia oxidation I (aerobic)	2	0	0	0	0	0.50	0	0.50	0	0	0.50	0	0.50	0	0	0	0	0	0.50	0.50	0	0	0	0	0
ammonia oxidation III	2	0	0	0	0	0	0	0	0	0	0	0	0	0	0	0	0	0	0.50	0.50	0	0	0	0	0
ammonium transport	1	1	1	1	1	1	1	1	1	1	1	0	1	1	1	1	1	1	1	1	0	0	0	0	0
cyanate degradation	2	1	1	1	1	0.50	1	1	0.50	1	1	0.50	1	1	1	1	1	1	1	1	0.50	0.50	0.50	0	0
intra-aerobic nitrite reduction	2	0	0	0.50	0	0	0.50	0	0	0	0.50	0	0.50	0	0	0	0.50	0.50	0.50	0.50	0.50	0.50	0	0	0
methanesulfonate degradation	1	0	0	1	0	0	0	0	0	0	0	0	0	0	0	0	0	0	0	0	0	0	0	0	0
methylphosphonate degradation	4	0.75	0	0	0	0.75	0.75	0	0.75	0.25	0.75	0	0	0	0.25	1	0.75	0	0	0.75	0	0	0	0	0
nitrate reduction I (denitrification)	4	0.25	0.25	0.50	0.50	0.75	1	0.25	0.25	0.25	0.75	0.50	1	0.25	0.25	0.50	1	1	0.50	1	1	1	0	0	0
nitrate reduction III (dissimilatory)	2	1	0.50	0.50	0.50	1	1	0.50	1	0	1	1	0.50	0.50	0	1	1	1	0	1	0.50	0.50	0	0	0
nitrate reduction IV (dissimilatory)	2	0	0.50	1	0.50	0	0.50	0.50	0.50	0	1	0.50	0.50	0.50	0	0	1	1	0.50	0.50	0	0	0	0	0
nitrate reduction VI (assimilatory)	4	0.50	1	1	1	0.50	1	0.75	0.75	0.75	1	0.75	1	0.75	0.50	0.50	0.75	1	0.75	0.50	0.50	0.50	0.50	0.25	0.25
nitrate reduction VII (denitrification)	4	0.25	0.25	0.50	0.50	0.75	1	0.25	0.25	0.25	0.75	0.50	1	0.25	0.25	0.25	1	1	0.50	0.75	0.75	0.75	0	0	0
nitrate reduction VIII (dissimilatory)	2	1	0.50	0.50	0.50	1	1	0.50	1	0	1	0.50	1	1	0.50	1	1	1	0.50	1	1	1	0.50	0.50	0.50
nitrogen fixation	1	0	0	0	0	1	0	1	1	0	0	0	0	1	1	0	0	0	0	0	0	0	0	0	0
phosphate acquisition	1	1	1	1	1	1	1	1	1	1	1	1	1	1	1	1	1	1	1	1	1	1	0	0	0
phosphate utilization in cell wall regeneration	1	1	1	1	1	1	1	1	1	1	1	1	1	1	1	1	1	1	1	1	1	1	0	0	0
phosphonoacetate degradation	1	1	1	1	1	1	1	1	1	1	1	0	1	1	1	0	0	0	0	1	0	0	0	0	0
sulfate activation for sulfonation	2	1	1	1	1	1	1	1	1	1	1	0.50	1	1	1	1	0.50	1	1	1	1	1	0	0	0
sulfate reduction I (assimilatory)	4	1	0.75	0.75	0.75	1	1	1	0.75	1	1	0.50	1	1	1	1	0.75	1	1	1	0.75	0.75	0	0	0
sulfide oxidation I (sulfide-quinone reductase)	1	0	0	0	0	1	0	0	0	0	0	0	1	0	0	0	0	0	0	0	0	0	0	0	0
sulfide oxidation II (sulfide dehydrogenase)	1	0	0	0	0	0	0	0	0	0	0	1	0	0	0	0	0	0	0	0	0	0	0	0	0
sulfite oxidation I (sulfite oxidoreductase)	1	0	0	0	0	0	0	0	0	0	0	1	1	0	1	0	0	0	0	1	1	1	0	0	0
sulfite oxidation IV	1	0	0	0	0	0	0	0	0	0	0	0	1	0	1	0	0	0	0	1	1	0	0	0	0
sulfoacetaldehyde degradation I	2	0.50	0.50	0.50	0.50	0.50	0.50	0.50	1	1	0.50	0	0.50	0.50	1	0.50	0.50	0.50	0.50	1	0	0	0	0	0
sulfolactate degradation II	4	0.50	0.25	0.25	0.25	0.25	0.25	0.25	0.50	0.50	0.25	0	0.25	0.25	0.50	0.25	0.25	0.25	0.25	0.50	0	0	0	0	0
sulfolactate degradation III	3	0.33	0.33	0.33	0.33	0	0.33	0.33	0.33	0.33	0.33	0.33	0.33	0	0.33	0	0.33	0.33	0.33	0.33	0.33	0.33	0.33	0.33	0.33
sulfur oxidation II (Fe+3-dependent)	2	0	0	0	0	0	0	0	0	0	0	0	0	0	0.50	0	0	0	0	0	0	0	0	0	0
sulfur reduction II (via polysulfide)	1	0	0	0	0	0	0	0	0	0	0	1	0	0	0	0	0	0	0	0	0	0	0	0	0
thiosulfate disproportionation III (rhodanese)	1	1	1	0	0	1	0	0	0	1	0	1	0	0	1	1	1	1	1	1	1	1	0	0	0
two-component alkanesulfonate monooxygenase	2	1	1	1	1	1	1	1	1	1	0.50	0.50	1	1	1	0.50	1	1	1	1	1	1	0	0	0
urea cycle	5	0.80	1	0.80	0.80	0.60	0.60	0.80	0.60	0.80	0.60	0.60	0.60	0.80	0.80	0.60	0.60	0.60	0.60	0.60	0.80	0.80	0.20	0	0
Nucleosides and Nucleotides Degradation	Reactions nb	B. terrae BS001	B. ambifaria AMMD	B. gladioli BSR3	B. glumae BGR1	B. kururiensis M130	B. mallei ATCC 23344	B. phenoliruptrix BR3459a	B. phymatum STM815	B. phytofirmans PsJN	B. pseudomallei K96243	B. rhizoxinica HKI 454	B. thailandensis E264	B. vietnamiensis G4	B. xenovorans LB400	E. coli K12	P. aeruginosa PA7	P. aeruginosa PAO1	P. fluorescens Pf-5	R. eutropha H16	R. solanacearum CMR15	R. solanacearum GMI1000	W. endosymbiont TRS of Brugia malayi	W. pipientis wAlbB	W. pipientis wMel
adenosine nucleotides degradation II	5	0.80	0.80	0.80	0.60	0.80	0.80	0.80	0.80	0.80	0.60	0.20	0.80	0.80	0.60	1	0.80	0.80	0.60	0.80	0.80	0.80	0.20	0.20	0.20
guanosine nucleotides degradation III	4	0.75	0.75	0.75	0.50	0.75	0.75	0.75	0.75	0.75	0.75	0.25	0.75	0.75	0.75	1	0.75	0.75	0.75	0.75	0.75	0.75	0.25	0.25	0.25
pseudouridine degradation	2	0.50	0.50	0.50	0	0	0	0	0.50	0	0.50	0.50	0	0	0.50	1	0.50	0.50	0	0.50	0.50	0.50	0	0	0
purine deoxyribonucleosides degradation	7	0.43	0.14	0.57	0.29	0.43	0.43	0.29	0.43	0.29	0.43	0.14	0.29	0.14	0.29	1	0.29	0.14	0.14	0.14	0.29	0.29	0	0	0
purine ribonucleosides degradation to ribose-1-phosphate	6	0.17	0.17	0.33	0.17	0.17	0.17	0.17	0.17	0.17	0.17	0.17	0.17	0.17	0	1	0.17	0.17	0	0.17	0.17	0.17	0	0	0
pyrimidine deoxyribonucleosides degradation	6	0.33	0.17	0.67	0.17	0.33	0.67	0.33	0.50	0.33	0.67	0.17	0.50	0.17	0.33	1	0.17	0.17	0.17	0.33	0.17	0.33	0	0.17	0.17
pyrimidine ribonucleosides degradation I	3	0	0	0.67	0.33	0	0.33	0.33	0	0.33	0.33	0	0.33	0	0.33	1	0.33	0	0	0	0	0	0	0	0
pyrimidine ribonucleosides degradation II	2	0	0	0.50	0.50	0	0.50	0.50	0	0.50	0.50	0	0.50	0	0.50	1	0.50	0	0	0	0	0	0	0	0
S-methyl-5'-thioadenosine degradation I	2	0.50	0	0	0	0.50	0	0	0	0	0	0.50	0	0.50	0.50	0.50	0	0	0	0.50	0	0	0	0	0
S-methyl-5'-thioadenosine degradation II	1	0	0	0	1	0	0	0	0	0	0	0	0	0	0	0	1	1	0	0	0	0	0	0	0
S-methyl-5'-thioadenosine degradation IV	1	0	0	0	0	0	0	0	0	0	0	1	0	1	1	1	0	0	0	1	0	0	0	0	0
S-methyl-5-thio-α-D-ribose 1-phosphate degradation	5	0.40	0	0	0.20	0.40	0	0.20	0.20	0	0	0	0	0	0	0.20	0.80	0.80	0.20	0	0	0	0	0	0
thymine degradation	3	0.33	0.33	0.33	0	0	0	0.33	0.33	0.67	0	0.67	0	0.67	1	0	0.33	0	0.33	0.33	0	0	0	0	0
uracil degradation II (reductive)	3	0.33	0.33	0.33	0	0	0	0.33	0.33	0.67	0	0.67	0	0.67	1	0.33	0.33	0	0.33	0.33	0	0	0	0	0
uracil degradation III	4	0.25	0	0	0.25	0.25	0	0	0.25	0	0	0	0	0	0	1	0	0	0	0	0.25	0.25	0	0	0
urate biosynthesis/inosine 5'-phosphate degradation	4	0.50	0.50	0.75	0.50	0.75	0.50	0.75	0.75	0.75	0.50	0.25	0.50	0.50	0.50	0.75	0.50	0.50	0.75	0.75	0.75	0.75	0.25	0.25	0.25
Other	Reactions nb	B. terrae BS001	B. ambifaria AMMD	B. gladioli BSR3	B. glumae BGR1	B. kururiensis M130	B. mallei ATCC 23344	B. phenoliruptrix BR3459a	B. phymatum STM815	B. phytofirmans PsJN	B. pseudomallei K96243	B. rhizoxinica HKI 454	B. thailandensis E264	B. vietnamiensis G4	B. xenovorans LB400	E. coli K12	P. aeruginosa PA7	P. aeruginosa PAO1	P. fluorescens Pf-5	R. eutropha H16	R. solanacearum CMR15	R. solanacearum GMI1000	W. endosymbiont TRS of Brugia malayi	W. pipientis wAlbB	W. pipientis wMel
acidification and chitin degradation (in carnivorous plants)	2	0	0.50	0.50	0.50	0	0	0	0	0	0	0.50	0.50	0	1	0.50	0.50	0.50	0.50	0	0.50	0	0	0	0
Polymeric Compounds Degradation	Reactions nb	B. terrae BS001	B. ambifaria AMMD	B. gladioli BSR3	B. glumae BGR1	B. kururiensis M130	B. mallei ATCC 23344	B. phenoliruptrix BR3459a	B. phymatum STM815	B. phytofirmans PsJN	B. pseudomallei K96243	B. rhizoxinica HKI 454	B. thailandensis E264	B. vietnamiensis G4	B. xenovorans LB400	E. coli K12	P. aeruginosa PA7	P. aeruginosa PAO1	P. fluorescens Pf-5	R. eutropha H16	R. solanacearum CMR15	R. solanacearum GMI1000	W. endosymbiont TRS of Brugia malayi	W. pipientis wAlbB	W. pipientis wMel
chitobiose degradation	2	0	0.50	0.50	0.50	0.50	0	0.50	0	0.50	0	0	0.50	0.50	0.50	1	0	0	0	0	0	0	0	0	0
Protein Degradation	Reactions nb	B. terrae BS001	B. ambifaria AMMD	B. gladioli BSR3	B. glumae BGR1	B. kururiensis M130	B. mallei ATCC 23344	B. phenoliruptrix BR3459a	B. phymatum STM815	B. phytofirmans PsJN	B. pseudomallei K96243	B. rhizoxinica HKI 454	B. thailandensis E264	B. vietnamiensis G4	B. xenovorans LB400	E. coli K12	P. aeruginosa PA7	P. aeruginosa PAO1	P. fluorescens Pf-5	R. eutropha H16	R. solanacearum CMR15	R. solanacearum GMI1000	W. endosymbiont TRS of Brugia malayi	W. pipientis wAlbB	W. pipientis wMel
seed germination protein turnover	1	1	1	1	1	1	1	1	1	1	1	1	1	1	1	1	1	1	1	1	1	1	1	1	1
wound-induced proteolysis I	1	1	1	1	1	1	1	1	1	1	1	1	1	1	1	1	1	1	1	1	1	1	1	1	1
Secondary Metabolites Degradation	Reactions nb	B. terrae BS001	B. ambifaria AMMD	B. gladioli BSR3	B. glumae BGR1	B. kururiensis M130	B. mallei ATCC 23344	B. phenoliruptrix BR3459a	B. phymatum STM815	B. phytofirmans PsJN	B. pseudomallei K96243	B. rhizoxinica HKI 454	B. thailandensis E264	B. vietnamiensis G4	B. xenovorans LB400	E. coli K12	P. aeruginosa PA7	P. aeruginosa PAO1	P. fluorescens Pf-5	R. eutropha H16	R. solanacearum CMR15	R. solanacearum GMI1000	W. endosymbiont TRS of Brugia malayi	W. pipientis wAlbB	W. pipientis wMel
1,6-anhydro-N-acetylmuramic acid recycling	2	1	0.50	0	0.50	0.50	0.50	0.50	0.50	0.50	0.50	0	0.50	0.50	0.50	1	0.50	0.50	0.50	0.50	0.50	0.50	0	0	0
5-dehydro-4-deoxy-D-glucuronate degradation	4	0.75	0.50	0.75	0.50	0.50	0.50	0.75	0.50	0.50	0.50	0.25	0.50	0.50	0.50	0.75	0.50	0.50	0.50	0.50	0.50	0.50	0	0	0
betanidin degradation	1	0	1	1	1	0	0	1	0	1	1	0	1	1	1	0	0	0	0	1	1	1	0	0	0
caffeine degradation V (bacteria, to trimethylurate)	2	0.50	0	0	0	0.50	0	0	0	0	0	0	0	0	0	0	0	0	0	0	0	0	0	0	0
cis-genanyl-CoA degradation	9	0.11	0.11	0.11	0.11	0.11	0.11	0.11	0.11	0.11	0.11	0.11	0.11	0.11	0.11	0.11	0.11	0.33	0.11	0.11	0.11	0.11	0	0	0
curcumin degradation	2	1	0	0	0	0.50	0	0	1	0	0	0	0	0	0	1	0	0	0	0	0	0	0	0	0
D-arabitol degradation	2	1	1	1	1	1	1	1	0.50	1	1	0.50	1	1	1	0.50	0.50	0.50	0.50	0	0	1	0	0	0
D-galactarate degradation I	4	1	1	1	0.75	0.75	0.50	1	1	1	0.75	0.25	1	1	1	1	0.50	0.25	0.50	1	0.50	0.50	0	0	0
D-galactarate degradation II	3	1	0.67	0.67	0.67	1	0	0.67	0.67	0.67	0	0	0.67	1	1	0.33	0	0	0	1	0.67	0.67	0	0	0
D-galactonate degradation	3	1	1	1	1	1	1	1	1	1	1	0	0.67	1	1	1	0	0	0.33	0.33	1	1	0	0	0
D-galacturonate degradation I	4	0.50	0.75	0.75	0.75	0.75	0.25	0.75	0.25	0.50	0.25	0	0.50	0.25	0.50	1	0.25	0.25	0.25	0.50	0.25	0.25	0	0	0
D-glucarate degradation I	4	1	1	1	0.75	0.75	0.50	1	1	1	0.75	0.25	1	1	1	1	0.50	0.25	0.50	1	0.50	0.50	0	0	0
D-glucarate degradation II	3	1	0.67	0.67	0.67	1	0	0.67	0.67	0.67	0	0	0.67	1	1	0.33	0	0	0	1	0.67	0.67	0	0	0
DIMBOA-glucoside degradation	1	0	0	1	0	0	0	0	0	0	0	0	0	0	0	0	0	0	0	0	0	0	0	0	0
fructoselysine and psicoselysine degradation	3	0	0	0	0	0	0	0	0	0	0	0	0	0	0	1	0	0	0	0	0	0	0	0	0
galactitol degradation	3	0.33	0.33	0	0.33	0.33	0	0	0	0	0.33	0	0	0.33	0	1	0	0	0	0	0	0.33	0	0	0
glucose degradation (oxidative)	5	0.60	0.40	0.40	0.20	0.60	0.20	0.60	0.60	0.60	0.60	0.20	0.40	0.20	0.60	0.20	0.60	0.60	0.60	0.60	0	0.20	0	0	0
ketogluconate metabolism	8	0.75	0.38	0.63	0.63	0.50	0.25	0.63	0.38	0.75	0.38	0.25	0.50	0.38	0.50	0.75	0.38	0.38	0.38	0.38	0.38	0.38	0	0	0
L-galactonate degradation	1	1	0	0	0	1	0	0	0	0	0	0	0	0	0	1	0	0	0	0	0	0	0	0	0
L-idonate degradation	3	1	0.33	0.67	1	0.67	0.33	0.67	0.33	1	0.33	0.67	0.67	0.33	0.67	1	0.33	0.33	0.33	0.67	0.67	0.67	0	0	0
limonene degradation I (D-limonene)	5	0	0	0	0	0	0	0	0	0	0	0	0	0	0	0	0	0	0	0	0	0.20	0	0	0
mannitol degradation I	1	0	0	0	0	0	0	0	0	0	0	0	0	0	0	1	0	0	0	0	0	0	0	0	0
myo-inositol degradation	6	0.33	0.33	0.33	0.33	0.33	0.33	0.33	0.33	0.33	0.33	0.17	0.33	0.33	0.17	0	0.17	0.17	0.33	0.17	0.33	0.33	0	0	0
N-acetylglucosamine degradation I	2	0.50	0.50	0.50	0.50	0.50	0.50	0.50	0.50	0.50	0.50	0.50	0.50	0.50	1	1	0.50	0.50	0.50	1	0	0	0	0	0
N-acetylglucosamine degradation II	3	0.33	0.67	0.67	0.67	0.67	0.33	0.67	0.33	0.67	0.33	0.33	0.67	0.67	1	1	0.33	0.33	0.33	0.67	0	0	0	0	0
ribitol degradation	3	0.67	0.33	0.67	0.67	0.33	0.33	0.33	0.33	0.33	0.33	0.33	0.33	0.33	1	0.33	0.33	0.33	0.33	0.33	0.33	0.33	0.33	0.33	0.33
sorbitol degradation I	1	1	1	1	1	1	0	1	0	1	1	0	1	1	0	1	1	1	1	0	1	1	0	0	0
sorbitol degradation II	1	0	0	0	0	0	0	0	0	0	0	0	0	0	0	1	0	0	0	0	0	0	0	0	0
xylitol degradation	2	1	0.50	0.50	0.50	1	0.50	0.50	0.50	0.50	1	0.50	1	0.50	0.50	0.50	0.50	0.50	0.50	0	0	0.50	0	0	0
β-D-glucuronide and D-glucuronate degradation	5	0.20	0.40	0.40	0.60	0.20	0.40	0.40	0	0.40	0.40	0	0.20	0.20	0.20	1	0.40	0.40	0.20	0.20	0.20	0.20	0	0	0
Steroids Degradation	Reactions nb	B. terrae BS001	B. ambifaria AMMD	B. gladioli BSR3	B. glumae BGR1	B. kururiensis M130	B. mallei ATCC 23344	B. phenoliruptrix BR3459a	B. phymatum STM815	B. phytofirmans PsJN	B. pseudomallei K96243	B. rhizoxinica HKI 454	B. thailandensis E264	B. vietnamiensis G4	B. xenovorans LB400	E. coli K12	P. aeruginosa PA7	P. aeruginosa PAO1	P. fluorescens Pf-5	R. eutropha H16	R. solanacearum CMR15	R. solanacearum GMI1000	W. endosymbiont TRS of Brugia malayi	W. pipientis wAlbB	W. pipientis wMel
androstenedione degradation	14	0.14	0.14	0.14	0.21	0.07	0.14	0.14	0.07	0.14	0.14	0.14	0.14	0.14	0.29	0	0.14	0.21	0.21	0.21	0.14	0.14	0	0	0
cholesterol degradation to androstenedione I (cholesterol oxidase)	17	0.24	0.18	0.24	0.24	0.18	0.29	0.41	0.18	0.29	0.18	0.24	0.29	0.24	0.24	0	0.24	0.24	0.24	0.29	0.29	0.29	0	0	0
cholesterol degradation to androstenedione II (cholesterol dehydrogenase)	17	0.24	0.18	0.24	0.24	0.18	0.24	0.35	0.18	0.29	0.18	0.24	0.24	0.24	0.24	0	0.24	0.24	0.24	0.29	0.29	0.29	0	0	0
sitosterol degradation to androstenedione	18	0.11	0.06	0.11	0.11	0.11	0.06	0.17	0.11	0.17	0.06	0.11	0.06	0.11	0.11	0	0.11	0.11	0.11	0.17	0.17	0.17	0	0	0
testosterone and androsterone degradation to androstendione	3	0.33	0	0	0	0	0	0	0	0	0	0	0	0	0	0	0	0	0	0.67	0.33	0.33	0	0	0
DETOXIFICATION
Acid Resistance	Reactions nb	B. terrae BS001	B. ambifaria AMMD	B. gladioli BSR3	B. glumae BGR1	B. kururiensis M130	B. mallei ATCC 23344	B. phenoliruptrix BR3459a	B. phymatum STM815	B. phytofirmans PsJN	B. pseudomallei K96243	B. rhizoxinica HKI 454	B. thailandensis E264	B. vietnamiensis G4	B. xenovorans LB400	E. coli K12	P. aeruginosa PA7	P. aeruginosa PAO1	P. fluorescens Pf-5	R. eutropha H16	R. solanacearum CMR15	R. solanacearum GMI1000	W. endosymbiont TRS of Brugia malayi	W. pipientis wAlbB	W. pipientis wMel
arginine dependent acid resistance	1	0	0	0	0	0	0	1	1	0	0	1	0	0	0	1	1	1	1	1	0	0	0	0	0
glutamate dependent acid resistance	1	0	0	0	0	0	0	0	0	0	0	0	0	0	1	1	0	0	0	0	0	0	0	0	0
Antibiotic Resistance	Reactions nb	B. terrae BS001	B. ambifaria AMMD	B. gladioli BSR3	B. glumae BGR1	B. kururiensis M130	B. mallei ATCC 23344	B. phenoliruptrix BR3459a	B. phymatum STM815	B. phytofirmans PsJN	B. pseudomallei K96243	B. rhizoxinica HKI 454	B. thailandensis E264	B. vietnamiensis G4	B. xenovorans LB400	E. coli K12	P. aeruginosa PA7	P. aeruginosa PAO1	P. fluorescens Pf-5	R. eutropha H16	R. solanacearum CMR15	R. solanacearum GMI1000	W. endosymbiont TRS of Brugia malayi	W. pipientis wAlbB	W. pipientis wMel
polymyxin resistance	6	0.33	0	0	0	0.33	0	0.17	0.33	0	0	0	0	0	0	0.83	0.50	0.50	0.83	0	0.17	0.17	0	0	0
Arsenate Detoxification	Reactions nb	B. terrae BS001	B. ambifaria AMMD	B. gladioli BSR3	B. glumae BGR1	B. kururiensis M130	B. mallei ATCC 23344	B. phenoliruptrix BR3459a	B. phymatum STM815	B. phytofirmans PsJN	B. pseudomallei K96243	B. rhizoxinica HKI 454	B. thailandensis E264	B. vietnamiensis G4	B. xenovorans LB400	E. coli K12	P. aeruginosa PA7	P. aeruginosa PAO1	P. fluorescens Pf-5	R. eutropha H16	R. solanacearum CMR15	R. solanacearum GMI1000	W. endosymbiont TRS of Brugia malayi	W. pipientis wAlbB	W. pipientis wMel
arsenate detoxification II (glutaredoxin)	1	1	1	1	1	1	1	1	0	1	1	1	1	0	1	1	1	1	1	1	1	1	0	0	0
Mercury Detoxification	Reactions nb	B. terrae BS001	B. ambifaria AMMD	B. gladioli BSR3	B. glumae BGR1	B. kururiensis M130	B. mallei ATCC 23344	B. phenoliruptrix BR3459a	B. phymatum STM815	B. phytofirmans PsJN	B. pseudomallei K96243	B. rhizoxinica HKI 454	B. thailandensis E264	B. vietnamiensis G4	B. xenovorans LB400	E. coli K12	P. aeruginosa PA7	P. aeruginosa PAO1	P. fluorescens Pf-5	R. eutropha H16	R. solanacearum CMR15	R. solanacearum GMI1000	W. endosymbiont TRS of Brugia malayi	W. pipientis wAlbB	W. pipientis wMel
phenylmercury acetate degradation	2	0.50	0.50	0.50	0.50	0	0	0.50	0.50	0.50	0.50	0	0	0.50	0.50	0	0.50	0	0	0.50	0	0	0	0	0
Methylglyoxal Detoxification	Reactions nb	B. terrae BS001	B. ambifaria AMMD	B. gladioli BSR3	B. glumae BGR1	B. kururiensis M130	B. mallei ATCC 23344	B. phenoliruptrix BR3459a	B. phymatum STM815	B. phytofirmans PsJN	B. pseudomallei K96243	B. rhizoxinica HKI 454	B. thailandensis E264	B. vietnamiensis G4	B. xenovorans LB400	E. coli K12	P. aeruginosa PA7	P. aeruginosa PAO1	P. fluorescens Pf-5	R. eutropha H16	R. solanacearum CMR15	R. solanacearum GMI1000	W. endosymbiont TRS of Brugia malayi	W. pipientis wAlbB	W. pipientis wMel
methylglyoxal degradation I	3	1	1	0.67	0.67	1	0.67	1	0.67	1	1	0.67	0.67	0.67	1	1	0.67	0.67	0.67	0.67	1	1	0	0	0
methylglyoxal degradation II	2	0.50	0.50	0	0	0.50	0	0.50	0	0.50	0.50	0	0	0	0.50	1	0	0	0	0	0.50	0.50	0	0	0
methylglyoxal degradation III	2	0.50	0.50	0	0	0.50	0	0	0.50	0	0	0	0.50	0.50	0	1	0.50	0	0.50	0.50	0.50	0.50	0	0	0
Other	Reactions nb	B. terrae BS001	B. ambifaria AMMD	B. gladioli BSR3	B. glumae BGR1	B. kururiensis M130	B. mallei ATCC 23344	B. phenoliruptrix BR3459a	B. phymatum STM815	B. phytofirmans PsJN	B. pseudomallei K96243	B. rhizoxinica HKI 454	B. thailandensis E264	B. vietnamiensis G4	B. xenovorans LB400	E. coli K12	P. aeruginosa PA7	P. aeruginosa PAO1	P. fluorescens Pf-5	R. eutropha H16	R. solanacearum CMR15	R. solanacearum GMI1000	W. endosymbiont TRS of Brugia malayi	W. pipientis wAlbB	W. pipientis wMel
cyanate degradation	2	1	1	1	1	0.50	1	1	0.50	1	1	0.50	1	1	1	1	1	1	1	1	0.50	0.50	0.50	0	0
fluoroacetate degradation	1	1	1	1	1	1	0	1	0	1	1	1	1	1	1	0	0	1	1	0	1	1	0	0	0
oxidized GTP and dGTP detoxification	2	0	0	0	0	0	0	0.50	0.50	0	0	0.50	0	0	0	0	0	0	0	0.50	0	0	0	0	0
superoxide radicals degradation	2	1	1	1	1	1	1	1	1	1	1	1	1	1	1	1	1	1	1	1	1	1	0.50	0.50	0.50
GENERATION OF PRECURSOR METABOLITES AND ENERGY
Acetyl-CoA Biosynthesis	Reactions nb	B. terrae BS001	B. ambifaria AMMD	B. gladioli BSR3	B. glumae BGR1	B. kururiensis M130	B. mallei ATCC 23344	B. phenoliruptrix BR3459a	B. phymatum STM815	B. phytofirmans PsJN	B. pseudomallei K96243	B. rhizoxinica HKI 454	B. thailandensis E264	B. vietnamiensis G4	B. xenovorans LB400	E. coli K12	P. aeruginosa PA7	P. aeruginosa PAO1	P. fluorescens Pf-5	R. eutropha H16	R. solanacearum CMR15	R. solanacearum GMI1000	W. endosymbiont TRS of Brugia malayi	W. pipientis wAlbB	W. pipientis wMel
acetyl-CoA biosynthesis I (pyruvate dehydrogenase complex)	3	1	1	0.67	1	1	1	1	1	1	1	1	1	1	1	1	1	1	1	1	1	1	1	1	1
Chemoautotrophic Energy Metabolism	Reactions nb	B. terrae BS001	B. ambifaria AMMD	B. gladioli BSR3	B. glumae BGR1	B. kururiensis M130	B. mallei ATCC 23344	B. phenoliruptrix BR3459a	B. phymatum STM815	B. phytofirmans PsJN	B. pseudomallei K96243	B. rhizoxinica HKI 454	B. thailandensis E264	B. vietnamiensis G4	B. xenovorans LB400	E. coli K12	P. aeruginosa PA7	P. aeruginosa PAO1	P. fluorescens Pf-5	R. eutropha H16	R. solanacearum CMR15	R. solanacearum GMI1000	W. endosymbiont TRS of Brugia malayi	W. pipientis wAlbB	W. pipientis wMel
ammonia oxidation I (aerobic)	2	0	0	0	0	0.50	0	0.50	0	0	0.50	0	0.50	0	0	0	0	0	0.50	0.50	0	0	0	0	0
formate oxidation to CO2	1	1	1	1	1	1	1	1	1	1	1	1	1	1	1	0	1	1	1	1	1	1	0	0	0
hydrogen oxidation I (aerobic)	1	0	0	0	0	0	0	1	1	0	0	0	0	1	0	0	0	0	0	1	0	0	0	0	0
hydrogen oxidation II (aerobic, NAD)	1	0	1	0	1	0	0	1	0	1	1	0	1	1	1	0	0	0	0	1	0	0	0	0	0
hydrogen oxidation III (anaerobic, NADP)	1	0	0	0	0	0	0	1	0	0	0	0	0	1	0	0	0	0	0	0	0	0	0	0	0
sulfide oxidation I (sulfide-quinone reductase)	1	0	0	0	0	1	0	0	0	0	0	0	1	0	0	0	0	0	0	0	0	0	0	0	0
sulfite oxidation I (sulfite oxidoreductase)	1	0	0	0	0	0	0	0	0	0	0	1	1	0	1	0	0	0	0	1	1	1	0	0	0
sulfur oxidation II (Fe+3-dependent)	2	0	0	0	0	0	0	0	0	0	0	0	0	0	0.50	0	0	0	0	0	0	0	0	0	0
Electron Transfer	Reactions nb	B. terrae BS001	B. ambifaria AMMD	B. gladioli BSR3	B. glumae BGR1	B. kururiensis M130	B. mallei ATCC 23344	B. phenoliruptrix BR3459a	B. phymatum STM815	B. phytofirmans PsJN	B. pseudomallei K96243	B. rhizoxinica HKI 454	B. thailandensis E264	B. vietnamiensis G4	B. xenovorans LB400	E. coli K12	P. aeruginosa PA7	P. aeruginosa PAO1	P. fluorescens Pf-5	R. eutropha H16	R. solanacearum CMR15	R. solanacearum GMI1000	W. endosymbiont TRS of Brugia malayi	W. pipientis wAlbB	W. pipientis wMel
formate to dimethyl sulfoxide electron transfer	2	0.50	0	0	0	0.50	0.50	0	0.50	0	0.50	0.50	0	0	0	1	0.50	0.50	0	0.50	0	0	0	0	0
formate to trimethylamine N-oxide electron transfer	2	0.50	0.50	0.50	0.50	0.50	0.50	0.50	0.50	0	1	0.50	0.50	0.50	0	1	0.50	0.50	0	0.50	0	0	0	0	0
NADH to cytochrome bd oxidase electron transfer	2	1	1	1	1	1	1	1	1	1	1	1	1	1	1	1	1	0.50	1	0.50	1	1	0.50	0.50	1
NADH to cytochrome bo oxidase electron transfer	2	1	1	1	1	1	1	1	1	1	1	0.50	1	1	1	1	1	1	1	0.50	1	1	0.50	0.50	0.50
NADH to dimethyl sulfoxide electron transfer	2	0.50	0	0	0	0.50	0.50	0	0.50	0	0.50	0	0.50	0.50	0.50	1	0.50	0.50	0.50	0.50	0.50	0.50	0.50	0.50	0.50
NADH to fumarate electron transfer	2	0.50	0	0	0	0.50	0.50	0	0.50	0	0.50	0	0.50	0.50	0.50	1	0.50	0.50	0.50	0.50	0.50	0.50	0.50	0.50	0.50
NADH to trimethylamine N-oxide electron transfer	2	0.50	0.50	0.50	0.50	0.50	0.50	0.50	0.50	0	1	0	1	1	0.50	1	0.50	0.50	0.50	0.50	0.50	0.50	0.50	0.50	0.50
nitrate reduction III (dissimilatory)	2	1	0.50	0.50	0.50	1	1	0.50	1	0	1	1	0.50	0.50	0	1	1	1	0	1	0.50	0.50	0	0	0
nitrate reduction VIII (dissimilatory)	2	1	0.50	0.50	0.50	1	1	0.50	1	0	1	0.50	1	1	0.50	1	1	1	0.50	1	1	1	0.50	0.50	0.50
pyruvate oxidation pathway	1	1	1	0	1	1	1	1	1	1	1	0	1	1	1	1	1	1	1	0	0	0	1	0	1
succinate to cytochrome bd oxidase electron transfer	2	1	1	1	1	1	1	1	1	1	1	1	1	1	1	1	1	0.50	1	0.50	1	1	0.50	0.50	1
succinate to cytochrome bo oxidase electron transfer	2	1	1	1	1	1	1	1	1	1	1	0.50	1	1	1	1	1	1	1	0.50	1	1	0.50	0.50	0.50
Fermentation	Reactions nb	B. terrae BS001	B. ambifaria AMMD	B. gladioli BSR3	B. glumae BGR1	B. kururiensis M130	B. mallei ATCC 23344	B. phenoliruptrix BR3459a	B. phymatum STM815	B. phytofirmans PsJN	B. pseudomallei K96243	B. rhizoxinica HKI 454	B. thailandensis E264	B. vietnamiensis G4	B. xenovorans LB400	E. coli K12	P. aeruginosa PA7	P. aeruginosa PAO1	P. fluorescens Pf-5	R. eutropha H16	R. solanacearum CMR15	R. solanacearum GMI1000	W. endosymbiont TRS of Brugia malayi	W. pipientis wAlbB	W. pipientis wMel
(R)-acetoin biosynthesis I	2	1	0.50	1	0.50	1	0.50	0.50	0.50	0.50	1	0.50	0.50	1	0.50	0.50	0.50	0.50	1	0.50	0.50	0.50	0	0	0
(R,R)-butanediol biosynthesis	1	0	0	0	0	1	0	0	0	0	0	1	0	0	0	0	1	1	1	0	0	0	0	0	0
(S)-acetoin biosynthesis	2	0.50	0.50	1	0.50	1	0.50	0.50	0.50	0.50	1	0.50	0.50	1	0.50	0.50	0.50	0.50	0.50	0.50	0.50	0.50	0	0	0
(S,S)-butanediol biosynthesis	1	0	0	0	0	1	0	0	0	0	0	0	0	0	0	0	1	1	1	0	0	0	0	0	0
acetoin biosynthesis III	3	0.33	0	0.67	0.33	0.67	0.67	0.33	0.67	0	0.67	0	0.33	0	0.67	0.33	0.33	0.33	0.67	0	0	0	0	0	0
acetyl-CoA fermentation to butyrate II	7	1	0.71	0.71	0.71	0.86	0.86	0.86	0.86	0.71	0.71	0.57	0.86	0.86	0.86	0.43	0.57	0.57	0.71	0.86	0.57	0.57	0	0	0
heterolactic fermentation	18	0.89	0.89	0.94	0.89	0.78	0.89	1	0.94	0.94	0.94	0.72	0.94	0.89	1	0.89	0.89	0.89	0.89	0.89	0.83	0.83	0.28	0.28	0.28
lysine fermentation to acetate and butyrate	10	0.50	0.40	0.40	0.50	0.40	0.40	0.40	0.40	0.40	0.40	0.30	0.40	0.40	0.50	0.30	0.40	0.40	0.40	0.40	0.20	0.20	0	0	0
meso-butanediol biosynthesis I	1	0	0	0	0	1	0	0	0	0	0	1	0	0	0	0	0	0	0	0	0	0	0	0	0
meso-butanediol biosynthesis II	1	0	0	0	0	1	0	0	0	0	0	1	0	0	0	0	0	0	0	0	0	0	0	0	0
mixed acid fermentation	16	0.88	0.81	0.81	0.75	0.88	0.88	0.81	0.88	0.81	0.88	0.63	0.88	0.81	0.88	1	0.81	0.81	0.81	0.88	0.75	0.75	0.38	0.38	0.38
pyruvate fermentation to acetate I	3	0.67	0.67	0.67	0.67	0.67	0.67	0.67	0.67	0.67	0.67	0	0.67	0.67	0.67	1	0.67	0.67	0.67	0.67	0	0	0	0	0
pyruvate fermentation to acetate II	3	1	1	0.67	1	1	1	1	1	1	1	0.33	1	1	1	1	1	1	1	1	0	0	0.33	0.33	0.33
pyruvate fermentation to acetate III	2	0	0.50	0	0	0	0	0.50	0.50	0.50	0.50	0	0.50	0.50	0.50	1	0.50	0.50	0.50	0.50	0	0	0	0	0
pyruvate fermentation to acetate IV	3	0.67	0.67	0.67	0.67	0.67	0.67	0.67	0.67	0.67	0.67	0	0.67	0.67	0.67	1	0.67	0.67	0.67	0.67	0.33	0.33	0	0	0
pyruvate fermentation to acetate V	3	0.67	0.67	0.33	0.67	1	0.67	0.67	0.67	0.67	0.67	0.67	0.67	0.67	0.67	0.67	0.67	0.67	0.67	0.67	0.33	0.33	0.67	0.67	0.67
pyruvate fermentation to acetate VI	3	0.33	0.33	0.33	0.33	0.67	0.33	0.33	0.33	0.33	0.33	0.33	0.33	0.33	0.33	0.67	0.33	0.33	0.33	0.33	0.33	0.33	0.33	0.33	0.33
pyruvate fermentation to acetate VII	3	0.67	0.67	0.67	0.67	0.67	0.67	0.67	0.67	0.67	0.67	0	0.67	0.67	0.67	1	0.67	0.67	0.67	0.67	0	0	0	0	0
pyruvate fermentation to acetate VIII	2	0.50	0.50	1	1	1	1	1	1	0.50	1	0.50	1	0.50	1	0.50	0.50	0.50	1	0.50	0.50	0.50	0	0	0
pyruvate fermentation to acetone	5	0.60	0.40	0.40	0.40	0.60	0.40	0.40	0.60	0.40	0.40	0.20	0.40	0.40	0.40	0.60	0.40	0.20	0.20	0.20	0.60	0.60	0	0	0
pyruvate fermentation to butanoate	7	0.57	0.71	0.71	0.71	0.57	0.71	0.71	0.57	0.71	0.71	0.57	0.71	0.57	0.71	0.29	0.57	0.57	0.57	0.57	0.57	0.57	0	0	0
pyruvate fermentation to ethanol I	3	0.67	0.67	0.67	0.67	0.67	0.67	0.67	0.67	0.67	0.67	0.67	0.67	0.67	0.67	1	0.67	0.67	0.67	0.67	1	1	0	0	0
pyruvate fermentation to ethanol II	2	0.50	0.50	1	1	1	1	1	1	0.50	1	0.50	1	0.50	1	0.50	0.50	0.50	1	0.50	0.50	0.50	0	0	0
pyruvate fermentation to ethanol III	3	0.67	0.67	0.67	0.67	0.67	0.67	0.67	0.67	0.67	0.67	0.67	0.67	0.67	0.67	1	0.67	0.67	0.67	0.67	0.67	0.67	0	0	0
pyruvate fermentation to lactate	1	0	0	1	1	0	0	1	1	1	1	0	1	0	1	0	1	1	0	1	1	1	0	0	0
pyruvate fermentation to propionate I	7	0.43	0.29	0.43	0.57	0.43	0.29	0.57	0.57	0.43	0.29	0.29	0.29	0.57	0.57	0.71	0.43	0.43	0.43	0.57	0.43	0.43	0.29	0.29	0.29
Glycolysis	Reactions nb	B. terrae BS001	B. ambifaria AMMD	B. gladioli BSR3	B. glumae BGR1	B. kururiensis M130	B. mallei ATCC 23344	B. phenoliruptrix BR3459a	B. phymatum STM815	B. phytofirmans PsJN	B. pseudomallei K96243	B. rhizoxinica HKI 454	B. thailandensis E264	B. vietnamiensis G4	B. xenovorans LB400	E. coli K12	P. aeruginosa PA7	P. aeruginosa PAO1	P. fluorescens Pf-5	R. eutropha H16	R. solanacearum CMR15	R. solanacearum GMI1000	W. endosymbiont TRS of Brugia malayi	W. pipientis wAlbB	W. pipientis wMel
glycolysis I	11	0.91	0.91	0.91	0.91	0.91	1	0.91	0.91	0.91	1	0.91	1	1	0.91	1	0.91	0.91	0.91	0.91	0.91	0.91	0.64	0.64	0.64
glycolysis II (from fructose-6P)	10	0.90	0.90	0.90	0.90	0.90	1	0.90	0.90	0.90	1	0.90	1	1	0.90	1	0.90	0.90	0.90	0.90	0.90	0.90	0.70	0.70	0.70
glycolysis III (glucokinase)	10	0.90	0.90	0.90	0.90	0.90	1	0.90	0.90	0.90	1	0.90	1	1	0.90	1	0.90	0.90	0.90	0.90	0.90	0.90	0.60	0.60	0.60
glycolysis IV (plant cytosol)	10	0.70	0.80	0.80	0.70	0.80	0.90	0.80	0.80	0.80	1	0.80	1	0.90	0.80	0.80	0.80	0.80	0.80	0.70	0.70	0.70	0.70	0.70	0.70
Hydrogen Production	Reactions nb	B. terrae BS001	B. ambifaria AMMD	B. gladioli BSR3	B. glumae BGR1	B. kururiensis M130	B. mallei ATCC 23344	B. phenoliruptrix BR3459a	B. phymatum STM815	B. phytofirmans PsJN	B. pseudomallei K96243	B. rhizoxinica HKI 454	B. thailandensis E264	B. vietnamiensis G4	B. xenovorans LB400	E. coli K12	P. aeruginosa PA7	P. aeruginosa PAO1	P. fluorescens Pf-5	R. eutropha H16	R. solanacearum CMR15	R. solanacearum GMI1000	W. endosymbiont TRS of Brugia malayi	W. pipientis wAlbB	W. pipientis wMel
hydrogen production I	1	0	0	0	0	0	0	1	0	0	0	0	0	1	0	0	0	0	0	0	0	0	0	0	0
hydrogen production II	1	0	1	0	1	0	0	1	0	1	1	0	1	1	1	0	0	0	0	1	0	0	0	0	0
hydrogen production III	1	0	0	0	0	0	0	1	0	0	0	0	0	1	0	0	0	0	0	0	0	0	0	0	0
hydrogen production V	2	0.50	0.50	0.50	0.50	0.50	0.50	1	1	0.50	0	0	1	1	0.50	0	0.50	0.50	0.50	0.50	0	0	0	0	0
hydrogen production VI	2	0.50	0.50	0.50	0	0.50	0	1	1	0.50	0	0	0	0.50	0.50	0	0	0	0	1	0.50	0.50	0	0	0
nitrogen fixation	1	0	0	0	0	1	0	1	1	0	0	0	0	1	1	0	0	0	0	0	0	0	0	0	0
Other	Reactions nb	B. terrae BS001	B. ambifaria AMMD	B. gladioli BSR3	B. glumae BGR1	B. kururiensis M130	B. mallei ATCC 23344	B. phenoliruptrix BR3459a	B. phymatum STM815	B. phytofirmans PsJN	B. pseudomallei K96243	B. rhizoxinica HKI 454	B. thailandensis E264	B. vietnamiensis G4	B. xenovorans LB400	E. coli K12	P. aeruginosa PA7	P. aeruginosa PAO1	P. fluorescens Pf-5	R. eutropha H16	R. solanacearum CMR15	R. solanacearum GMI1000	W. endosymbiont TRS of Brugia malayi	W. pipientis wAlbB	W. pipientis wMel
Entner-Doudoroff pathway I	2	1	1	1	1	1	1	1	1	1	1	1	1	1	1	1	1	1	1	1	1	1	0	0	0
ketogenesis	5	0.80	0.80	1	0.80	0.80	0.60	0.80	0.80	0.80	1	0.40	0.80	0.80	0.80	0.20	0.80	0.60	0.60	0.60	0.80	0.80	0	0	0
ketolysis	3	0.67	1	1	1	0.67	1	1	0.67	1	1	0.67	1	1	1	0.33	1	1	1	1	1	1	0	0	0
NADH repair	2	0	0	0	0	0	0	0	0	0	0	0	0	0	0	0.50	0	0	0	0	0	0	0	0	0
Rubisco shunt	10	1	0.80	0.80	0.80	1	0.80	1	1	0.80	0.80	0.80	0.80	0.80	1	0.90	0.80	0.80	0.80	1	0.80	0.80	0.60	0.60	0.60
sedoheptulose bisphosphate bypass	2	0	0	0	0	0	0	0	0	0	0	0	0	0	0	1	0	0	0	0	0	0	0	0	0
superpathway of glycolysis and Entner-Doudoroff	15	0.93	0.93	0.93	0.93	0.93	1	0.93	0.93	0.93	1	0.93	1	1	0.93	1	0.93	0.93	0.93	0.93	0.93	0.93	0.47	0.47	0.47
Pentose Phosphate Pathways	Reactions nb	B. terrae BS001	B. ambifaria AMMD	B. gladioli BSR3	B. glumae BGR1	B. kururiensis M130	B. mallei ATCC 23344	B. phenoliruptrix BR3459a	B. phymatum STM815	B. phytofirmans PsJN	B. pseudomallei K96243	B. rhizoxinica HKI 454	B. thailandensis E264	B. vietnamiensis G4	B. xenovorans LB400	E. coli K12	P. aeruginosa PA7	P. aeruginosa PAO1	P. fluorescens Pf-5	R. eutropha H16	R. solanacearum CMR15	R. solanacearum GMI1000	W. endosymbiont TRS of Brugia malayi	W. pipientis wAlbB	W. pipientis wMel
pentose phosphate pathway (non-oxidative branch)	5	1	1	1	1	1	1	1	1	1	1	1	1	1	1	1	1	1	1	1	1	1	0.80	0.80	0.80
pentose phosphate pathway (oxidative branch)	3	1	1	1	1	1	1	1	1	1	1	1	1	1	1	1	0.67	0.67	1	0.67	0.67	0.67	0	0	0
pentose phosphate pathway (partial)	3	1	1	1	1	1	1	1	1	1	1	1	1	1	1	1	1	1	1	1	1	1	1	1	1
Photosynthesis	Reactions nb	B. terrae BS001	B. ambifaria AMMD	B. gladioli BSR3	B. glumae BGR1	B. kururiensis M130	B. mallei ATCC 23344	B. phenoliruptrix BR3459a	B. phymatum STM815	B. phytofirmans PsJN	B. pseudomallei K96243	B. rhizoxinica HKI 454	B. thailandensis E264	B. vietnamiensis G4	B. xenovorans LB400	E. coli K12	P. aeruginosa PA7	P. aeruginosa PAO1	P. fluorescens Pf-5	R. eutropha H16	R. solanacearum CMR15	R. solanacearum GMI1000	W. endosymbiont TRS of Brugia malayi	W. pipientis wAlbB	W. pipientis wMel
Calvin-Benson-Bassham cycle	13	0.77	0.62	0.69	0.62	0.85	0.69	0.85	0.85	0.69	0.69	0.69	0.69	0.69	0.85	0.77	0.69	0.69	0.69	0.77	0.62	0.62	0.62	0.62	0.62
photosynthesis light reactions	4	0.25	0.25	0.25	0.25	0.25	0.25	0.25	0.50	0.25	0.25	0.25	0.25	0.25	0.50	0	0.25	0.25	0	0.25	0	0.25	0.25	0.25	0.25
Respiration	Reactions nb	B. terrae BS001	B. ambifaria AMMD	B. gladioli BSR3	B. glumae BGR1	B. kururiensis M130	B. mallei ATCC 23344	B. phenoliruptrix BR3459a	B. phymatum STM815	B. phytofirmans PsJN	B. pseudomallei K96243	B. rhizoxinica HKI 454	B. thailandensis E264	B. vietnamiensis G4	B. xenovorans LB400	E. coli K12	P. aeruginosa PA7	P. aeruginosa PAO1	P. fluorescens Pf-5	R. eutropha H16	R. solanacearum CMR15	R. solanacearum GMI1000	W. endosymbiont TRS of Brugia malayi	W. pipientis wAlbB	W. pipientis wMel
2-ketoglutarate dehydrogenase complex	3	1	1	1	1	1	1	1	1	1	1	1	1	1	1	1	1	1	1	1	1	1	1	1	1
aerobic respiration (cytochrome c)	4	1	1	1	1	1	1	1	1	1	1	1	1	1	1	0.50	1	0.75	1	1	1	1	0.75	1	1
branched-chain α-keto acid dehydrogenase complex	3	0.67	1	1	1	0.33	0.67	0.33	1	0.33	1	0.33	1	0.67	0.33	0	1	1	1	1	0.33	0.33	0.33	0.33	0.33
formate to dimethyl sulfoxide electron transfer	2	0.50	0	0	0	0.50	0.50	0	0.50	0	0.50	0.50	0	0	0	1	0.50	0.50	0	0.50	0	0	0	0	0
formate to trimethylamine N-oxide electron transfer	2	0.50	0.50	0.50	0.50	0.50	0.50	0.50	0.50	0	1	0.50	0.50	0.50	0	1	0.50	0.50	0	0.50	0	0	0	0	0
NADH to cytochrome bd oxidase electron transfer	2	1	1	1	1	1	1	1	1	1	1	1	1	1	1	1	1	0.50	1	0.50	1	1	0.50	0.50	1
NADH to cytochrome bo oxidase electron transfer	2	1	1	1	1	1	1	1	1	1	1	0.50	1	1	1	1	1	1	1	0.50	1	1	0.50	0.50	0.50
NADH to dimethyl sulfoxide electron transfer	2	0.50	0	0	0	0.50	0.50	0	0.50	0	0.50	0	0.50	0.50	0.50	1	0.50	0.50	0.50	0.50	0.50	0.50	0.50	0.50	0.50
NADH to fumarate electron transfer	2	0.50	0	0	0	0.50	0.50	0	0.50	0	0.50	0	0.50	0.50	0.50	1	0.50	0.50	0.50	0.50	0.50	0.50	0.50	0.50	0.50
NADH to trimethylamine N-oxide electron transfer	2	0.50	0.50	0.50	0.50	0.50	0.50	0.50	0.50	0	1	0	1	1	0.50	1	0.50	0.50	0.50	0.50	0.50	0.50	0.50	0.50	0.50
nitrate reduction I (denitrification)	4	0.25	0.25	0.50	0.50	0.75	1	0.25	0.25	0.25	0.75	0.50	1	0.25	0.25	0.50	1	1	0.50	1	1	1	0	0	0
nitrate reduction III (dissimilatory)	2	1	0.50	0.50	0.50	1	1	0.50	1	0	1	1	0.50	0.50	0	1	1	1	0	1	0.50	0.50	0	0	0
nitrate reduction IV (dissimilatory)	2	0	0.50	1	0.50	0	0.50	0.50	0.50	0	1	0.50	0.50	0.50	0	0	1	1	0.50	0.50	0	0	0	0	0
nitrate reduction VII (denitrification)	4	0.25	0.25	0.50	0.50	0.75	1	0.25	0.25	0.25	0.75	0.50	1	0.25	0.25	0.25	1	1	0.50	0.75	0.75	0.75	0	0	0
nitrate reduction VIII (dissimilatory)	2	1	0.50	0.50	0.50	1	1	0.50	1	0	1	0.50	1	1	0.50	1	1	1	0.50	1	1	1	0.50	0.50	0.50
respiration (anaerobic)	13	0.85	0.77	0.69	0.77	0.85	0.85	0.77	0.85	0.77	0.85	0.77	0.85	0.77	0.85	1	0.77	0.77	0.77	0.85	0.77	0.77	0.62	0.62	0.62
succinate to cytochrome bd oxidase electron transfer	2	1	1	1	1	1	1	1	1	1	1	1	1	1	1	1	1	0.50	1	0.50	1	1	0.50	0.50	1
succinate to cytochrome bo oxidase electron transfer	2	1	1	1	1	1	1	1	1	1	1	0.50	1	1	1	1	1	1	1	0.50	1	1	0.50	0.50	0.50
TCA cycle	Reactions nb	B. terrae BS001	B. ambifaria AMMD	B. gladioli BSR3	B. glumae BGR1	B. kururiensis M130	B. mallei ATCC 23344	B. phenoliruptrix BR3459a	B. phymatum STM815	B. phytofirmans PsJN	B. pseudomallei K96243	B. rhizoxinica HKI 454	B. thailandensis E264	B. vietnamiensis G4	B. xenovorans LB400	E. coli K12	P. aeruginosa PA7	P. aeruginosa PAO1	P. fluorescens Pf-5	R. eutropha H16	R. solanacearum CMR15	R. solanacearum GMI1000	W. endosymbiont TRS of Brugia malayi	W. pipientis wAlbB	W. pipientis wMel
TCA cycle I (prokaryotic)	10	0.90	1	1	0.90	0.90	0.90	0.90	0.90	0.90	0.90	0.90	1	1	0.90	1	1	1	1	1	1	1	0.90	0.90	0.90
TCA cycle II (eukaryotic)	9	1	1	1	1	0.89	0.89	1	0.89	1	0.89	0.89	0.89	1	1	0.89	0.89	1	0.89	1	0.89	0.89	1	0.89	1
TCA cycle IV (2-oxoglutarate decarboxylase)	11	0.91	0.91	0.91	0.82	0.82	0.82	0.91	0.91	0.82	0.91	0.91	0.91	0.91	0.91	0.82	0.82	0.91	0.82	0.91	0.82	0.82	0.64	0.55	0.55
TCA cycle V (2-oxoglutarate:ferredoxin oxidoreductase)	12	0.75	0.83	0.83	0.75	0.67	0.75	0.83	0.67	0.75	0.83	0.83	0.83	0.83	0.83	0.67	0.75	0.83	0.75	0.83	0.75	0.75	0.58	0.50	0.50
TCA cycle VI (obligate autotrophs)	11	1	1	1	1	0.91	1	1	1	1	1	1	1	0.91	1	1	1	1	1	1	1	1	0.91	0.82	0.82
METABOLIC CLUSTERS
Other	Reactions nb	B. terrae BS001	B. ambifaria AMMD	B. gladioli BSR3	B. glumae BGR1	B. kururiensis M130	B. mallei ATCC 23344	B. phenoliruptrix BR3459a	B. phymatum STM815	B. phytofirmans PsJN	B. pseudomallei K96243	B. rhizoxinica HKI 454	B. thailandensis E264	B. vietnamiensis G4	B. xenovorans LB400	E. coli K12	P. aeruginosa PA7	P. aeruginosa PAO1	P. fluorescens Pf-5	R. eutropha H16	R. solanacearum CMR15	R. solanacearum GMI1000	W. endosymbiont TRS of Brugia malayi	W. pipientis wAlbB	W. pipientis wMel
acidification and chitin degradation (in carnivorous plants)	2	0	0.50	0.50	0.50	0	0	0	0	0	0	0.50	0.50	0	1	0.50	0.50	0.50	0.50	0	0.50	0	0	0	0
cellulose degradation I (cellulosome)	8	0.13	0.13	0.13	0.13	0	0.13	0.13	0.13	0.13	0.13	0	0.13	0.13	0.25	0.13	0	0	0	0	0.13	0.50	0	0	0
oxidized GTP and dGTP detoxification	2	0	0	0	0	0	0	0.50	0.50	0	0	0.50	0	0	0	0	0	0	0	0.50	0	0	0	0	0
phospholipases	5	0.60	0.40	0.80	1	0.60	0.40	0.60	0.20	0.40	0.60	0.20	0.40	0.60	0.60	0.20	0.40	0.60	0.40	0.60	0	0.20	0.20	0.20	0.20
purine and pyrimidine metabolism	17	0.53	0.53	0.59	0.59	0.47	0.59	0.53	0.59	0.59	0.65	0.47	0.65	0.53	0.59	0.88	0.59	0.53	0.53	0.59	0.53	0.59	0.24	0.24	0.24
superpathway of cellulose and hemicellulose degradation (cellulolosome)	11	0.18	0.18	0.18	0.18	0	0.18	0.18	0.18	0.18	0.18	0	0.18	0.18	0.27	0.18	0	0	0	0	0.09	0.36	0	0.09	0
tRNA charging	20	0.95	0.95	0.95	0.95	0.95	0.95	0.95	0.95	0.95	0.95	0.95	0.95	0.95	0.95	1	0.95	0.95	0.95	0.95	0.95	0.95	0.95	0.85	0.95
TRANSPORT
Other	Reactions nb	B. terrae BS001	B. ambifaria AMMD	B. gladioli BSR3	B. glumae BGR1	B. kururiensis M130	B. mallei ATCC 23344	B. phenoliruptrix BR3459a	B. phymatum STM815	B. phytofirmans PsJN	B. pseudomallei K96243	B. rhizoxinica HKI 454	B. thailandensis E264	B. vietnamiensis G4	B. xenovorans LB400	E. coli K12	P. aeruginosa PA7	P. aeruginosa PAO1	P. fluorescens Pf-5	R. eutropha H16	R. solanacearum CMR15	R. solanacearum GMI1000	W. endosymbiont TRS of Brugia malayi	W. pipientis wAlbB	W. pipientis wMel
acidification and chitin degradation (in carnivorous plants)	2	0	0.50	0.50	0.50	0	0	0	0	0	0	0.50	0.50	0	1	0.50	0.50	0.50	0.50	0	0.50	0	0	0	0
ammonium transport	1	1	1	1	1	1	1	1	1	1	1	0	1	1	1	1	1	1	1	1	0	0	0	0	0
cadmium transport I	1	0	1	1	1	0	1	1	0	1	1	0	1	1	0	0	1	1	1	0	0	0	0	0	0
calcium transport I	1	0	0	0	0	1	0	1	0	1	0	0	1	0	0	0	0	1	0	1	0	0	0	0	0
copper transport II	1	0	1	1	1	1	1	1	1	1	1	1	1	1	1	1	1	1	1	1	1	1	0	0	0

## Sheet: Table S8
Table S8. Transporter Automatic Annotation Pipeline (TransAAP), predicted list of membrane transporters
ORF Name	Transporter Family	Subfamily	Substrate/Function
AKAU_1880020|cimH	The 2-Hydroxycarboxylate Transporter (2-HCT) Family		sodium ion:citrate symporter
AKAU_2280047|cimH	The 2-Hydroxycarboxylate Transporter (2-HCT) Family		sodium ion:citrate symporter
AKAU_1390070	The Aspartate:Alanine Exchanger (AAE) Family		aspartate:alanine antiporter
AKAU_1010004	The ATP-binding Cassette (ABC) Superfamily	binding	glycine betaine
AKAU_1010058	The ATP-binding Cassette (ABC) Superfamily	binding	glycine betaine
AKAU_1010059|tauB	The ATP-binding Cassette (ABC) Superfamily	binding	nitrate
AKAU_1010060|tauC	The ATP-binding Cassette (ABC) Superfamily	membrane	?
AKAU_1010065|hisP	The ATP-binding Cassette (ABC) Superfamily	binding	phosphate
AKAU_1010066	The ATP-binding Cassette (ABC) Superfamily	membrane	amino aicd (glutamine/glutamate/aspartate?)
AKAU_1010067	The ATP-binding Cassette (ABC) Superfamily	membrane	amino aicd (glutamine/glutamate/aspartate?)
AKAU_1010068	The ATP-binding Cassette (ABC) Superfamily	binding protein	amino acid (glutamine/glutamate/aspartate?)
AKAU_1010074	The ATP-binding Cassette (ABC) Superfamily	membrane	amino aicd (glutamine/glutamate/aspartate?)
AKAU_1010075	The ATP-binding Cassette (ABC) Superfamily	binding protein	amino acid (glutamine/glutamate/aspartate?)
AKAU_1010076|gltL	The ATP-binding Cassette (ABC) Superfamily	binding	phosphate
AKAU_1010082	The ATP-binding Cassette (ABC) Superfamily	membrane	sugar
AKAU_1010083	The ATP-binding Cassette (ABC) Superfamily	membrane	sugar
AKAU_1010084	The ATP-binding Cassette (ABC) Superfamily	binding protein	sugar
AKAU_1010085|malK	The ATP-binding Cassette (ABC) Superfamily	binding	polyamine
AKAU_1080016	The ATP-binding Cassette (ABC) Superfamily	binding protein	nitrate/sulfonate/taurine
AKAU_1080021	The ATP-binding Cassette (ABC) Superfamily	binding	daunorubicin
AKAU_1080022	The ATP-binding Cassette (ABC) Superfamily	membrane	branched-chain amino acid
AKAU_1080023	The ATP-binding Cassette (ABC) Superfamily	binding	leucine/valine
AKAU_1080046	The ATP-binding Cassette (ABC) Superfamily	binding	2-aminoethylphosphonate
AKAU_1080047|fbpC	The ATP-binding Cassette (ABC) Superfamily	binding	polyamine
AKAU_1080048	The ATP-binding Cassette (ABC) Superfamily	membrane	iron(III)
AKAU_1080070	The ATP-binding Cassette (ABC) Superfamily	binding	leucine/valine
AKAU_1080114	The ATP-binding Cassette (ABC) Superfamily	binding protein	sugar
AKAU_1080206	The ATP-binding Cassette (ABC) Superfamily	binding protein	amino acid (glutamine/glutamate/aspartate?)
AKAU_1080236|rbsC	The ATP-binding Cassette (ABC) Superfamily	membrane	?
AKAU_1080237	The ATP-binding Cassette (ABC) Superfamily	binding	rhamnose
AKAU_1080238|rbsA	The ATP-binding Cassette (ABC) Superfamily	binding protein	?
AKAU_1080242	The ATP-binding Cassette (ABC) Superfamily	binding	phosphate
AKAU_1080243	The ATP-binding Cassette (ABC) Superfamily	binding protein	amino acid (glutamine/glutamate/aspartate?)
AKAU_1080247	The ATP-binding Cassette (ABC) Superfamily	binding protein	amino acid (glutamine/glutamate/aspartate?)
AKAU_1080248	The ATP-binding Cassette (ABC) Superfamily	binding	phosphate
AKAU_1080252	The ATP-binding Cassette (ABC) Superfamily	binding	rhamnose
AKAU_1080253	The ATP-binding Cassette (ABC) Superfamily	ABC	sugar (ribose?)
AKAU_1080254|yphD	The ATP-binding Cassette (ABC) Superfamily	membrane	?
AKAU_1080357|proV	The ATP-binding Cassette (ABC) Superfamily	binding	glycine betaine
AKAU_1080358	The ATP-binding Cassette (ABC) Superfamily	membrane	glycine betaine/L-proline
AKAU_1080359	The ATP-binding Cassette (ABC) Superfamily	binding	glycine betaine
AKAU_1080368	The ATP-binding Cassette (ABC) Superfamily	binding	leucine/valine
AKAU_1080393	The ATP-binding Cassette (ABC) Superfamily	binding protein	sugar
AKAU_1080394	The ATP-binding Cassette (ABC) Superfamily	ABC	sugar
AKAU_1080395	The ATP-binding Cassette (ABC) Superfamily	membrane	sugar
AKAU_1080396	The ATP-binding Cassette (ABC) Superfamily	membrane	sugar
AKAU_1080398	The ATP-binding Cassette (ABC) Superfamily	membrane	spermidine/putrescine
AKAU_1080399	The ATP-binding Cassette (ABC) Superfamily	membrane	spermidine/putrescine
AKAU_1080400	The ATP-binding Cassette (ABC) Superfamily	binding protein	spermidine/putrescine
AKAU_1080401|potA	The ATP-binding Cassette (ABC) Superfamily	binding	polyamine
AKAU_1080407|dppA	The ATP-binding Cassette (ABC) Superfamily	binding protein	?
AKAU_1080422|ugpC	The ATP-binding Cassette (ABC) Superfamily	binding	polyamine
AKAU_1080423	The ATP-binding Cassette (ABC) Superfamily	membrane	sugar
AKAU_1080424	The ATP-binding Cassette (ABC) Superfamily	membrane	sugar
AKAU_1080425	The ATP-binding Cassette (ABC) Superfamily	binding protein	sugar
AKAU_1080484	The ATP-binding Cassette (ABC) Superfamily	binding	rhamnose
AKAU_1080485|rbsA	The ATP-binding Cassette (ABC) Superfamily	binding protein	?
AKAU_1080486	The ATP-binding Cassette (ABC) Superfamily	membrane	sugar (ribose?)
AKAU_1080487	The ATP-binding Cassette (ABC) Superfamily	membrane	sugar (ribose?)
AKAU_110004	The ATP-binding Cassette (ABC) Superfamily	binding protein	nitrate/sulfonate/taurine
AKAU_110005|ssuB	The ATP-binding Cassette (ABC) Superfamily	binding	sulfate
AKAU_110006|ssuC	The ATP-binding Cassette (ABC) Superfamily	membrane	?
AKAU_110014|tauC	The ATP-binding Cassette (ABC) Superfamily	membrane	?
AKAU_110015|tauB	The ATP-binding Cassette (ABC) Superfamily	binding	nitrate
AKAU_110016|tauA	The ATP-binding Cassette (ABC) Superfamily	binding	glycine betaine
AKAU_110116|ssuA	The ATP-binding Cassette (ABC) Superfamily	binding protein	?
AKAU_110118	The ATP-binding Cassette (ABC) Superfamily	binding	glycine betaine
AKAU_110119	The ATP-binding Cassette (ABC) Superfamily	membrane	nitrate/sulfonate/taurine
AKAU_110120	The ATP-binding Cassette (ABC) Superfamily	binding	nitrate
AKAU_110128	The ATP-binding Cassette (ABC) Superfamily	binding protein	nitrate/sulfonate/taurine
AKAU_110135	The ATP-binding Cassette (ABC) Superfamily	binding	nitrate
AKAU_110136	The ATP-binding Cassette (ABC) Superfamily	membrane	nitrate/sulfonate/taurine
AKAU_110137	The ATP-binding Cassette (ABC) Superfamily	binding protein	nitrate/sulfonate/taurine
AKAU_110162	The ATP-binding Cassette (ABC) Superfamily	binding protein	spermidine/putrescine
AKAU_110163	The ATP-binding Cassette (ABC) Superfamily	membrane	spermidine/putrescine
AKAU_110164	The ATP-binding Cassette (ABC) Superfamily	membrane	spermidine/putrescine
AKAU_110165|potA	The ATP-binding Cassette (ABC) Superfamily	binding	polyamine
AKAU_110168	The ATP-binding Cassette (ABC) Superfamily	binding	leucine/valine
AKAU_110169	The ATP-binding Cassette (ABC) Superfamily	membrane	branched-chain amino acid
AKAU_110170	The ATP-binding Cassette (ABC) Superfamily	ABC	branched-chain amino acid
AKAU_110171|livF	The ATP-binding Cassette (ABC) Superfamily	binding	daunorubicin
AKAU_110228	The ATP-binding Cassette (ABC) Superfamily	binding protein	?
AKAU_110247	The ATP-binding Cassette (ABC) Superfamily	binding protein	toluene tolerance
AKAU_1140022	The ATP-binding Cassette (ABC) Superfamily	binding	2-aminoethylphosphonate
AKAU_1140023|fbpC	The ATP-binding Cassette (ABC) Superfamily	binding	polyamine
AKAU_1140024	The ATP-binding Cassette (ABC) Superfamily	membrane	spermidine/putrescine
AKAU_1140025	The ATP-binding Cassette (ABC) Superfamily	membrane	spermidine/putrescine
AKAU_1160031	The ATP-binding Cassette (ABC) Superfamily	binding	methionine
AKAU_1160032	The ATP-binding Cassette (ABC) Superfamily	binding	nitrate
AKAU_1160033	The ATP-binding Cassette (ABC) Superfamily	membrane	nitrate/sulfonate/taurine
AKAU_1170001	The ATP-binding Cassette (ABC) Superfamily	membrane	heme export
AKAU_120062|dppA	The ATP-binding Cassette (ABC) Superfamily	binding protein	?
AKAU_120063|dppA	The ATP-binding Cassette (ABC) Superfamily	binding protein	?
AKAU_120064|dppB	The ATP-binding Cassette (ABC) Superfamily	membrane	?
AKAU_120065|dppC	The ATP-binding Cassette (ABC) Superfamily	membrane	?
AKAU_120066|dppD	The ATP-binding Cassette (ABC) Superfamily	binding	glycine betaine
AKAU_120067|dppF	The ATP-binding Cassette (ABC) Superfamily	binding	glycine betaine
AKAU_1230060|fliY	The ATP-binding Cassette (ABC) Superfamily	binding protein	?
AKAU_1230061|yecS	The ATP-binding Cassette (ABC) Superfamily	membrane	?
AKAU_1230062|yecC	The ATP-binding Cassette (ABC) Superfamily	binding	phosphate
AKAU_1230094|potA	The ATP-binding Cassette (ABC) Superfamily	binding	polyamine
AKAU_1230095	The ATP-binding Cassette (ABC) Superfamily	membrane	spermidine/putrescine
AKAU_1230096	The ATP-binding Cassette (ABC) Superfamily	membrane	sulfate
AKAU_1230097	The ATP-binding Cassette (ABC) Superfamily	binding	2-aminoethylphosphonate
AKAU_1250001	The ATP-binding Cassette (ABC) Superfamily	membrane	sugar (ribose?)
AKAU_1250002	The ATP-binding Cassette (ABC) Superfamily	ABC	sugar (ribose?)
AKAU_1250003	The ATP-binding Cassette (ABC) Superfamily	binding	rhamnose
AKAU_1250004	The ATP-binding Cassette (ABC) Superfamily	membrane	sugar (ribose?)
AKAU_1270020	The ATP-binding Cassette (ABC) Superfamily	membrane	?
AKAU_1270021	The ATP-binding Cassette (ABC) Superfamily	binding	phosphate
AKAU_1270059|ybbA	The ATP-binding Cassette (ABC) Superfamily	binding	lipoprotein
AKAU_1290056	The ATP-binding Cassette (ABC) Superfamily	binding	glycine betaine
AKAU_1330001|livF	The ATP-binding Cassette (ABC) Superfamily	binding	phosphate
AKAU_1330002|livG	The ATP-binding Cassette (ABC) Superfamily	binding	daunorubicin
AKAU_1330003|livM	The ATP-binding Cassette (ABC) Superfamily	membrane	?
AKAU_1330004|livH	The ATP-binding Cassette (ABC) Superfamily	membrane	?
AKAU_1330005	The ATP-binding Cassette (ABC) Superfamily	binding	leucine/valine
AKAU_1330040	The ATP-binding Cassette (ABC) Superfamily	binding protein	dipeptide/oligopeptide
AKAU_1330041	The ATP-binding Cassette (ABC) Superfamily	membrane	dipeptide/oligopeptide
AKAU_1330042	The ATP-binding Cassette (ABC) Superfamily	membrane	dipeptide/oligopeptide
AKAU_1330043	The ATP-binding Cassette (ABC) Superfamily	binding	glycine betaine
AKAU_1340007|potF	The ATP-binding Cassette (ABC) Superfamily	binding protein	?
AKAU_1350003|ssuB	The ATP-binding Cassette (ABC) Superfamily	binding	nitrate
AKAU_1350004	The ATP-binding Cassette (ABC) Superfamily	binding protein	nitrate/sulfonate/taurine
AKAU_1350005	The ATP-binding Cassette (ABC) Superfamily	membrane	nitrate/sulfonate/taurine
AKAU_1360002	The ATP-binding Cassette (ABC) Superfamily	ABC+ membrane	pyoverdin (siderophore) exporter PvdE
AKAU_1360048	The ATP-binding Cassette (ABC) Superfamily	binding	sulfate
AKAU_1360049|ddpD	The ATP-binding Cassette (ABC) Superfamily	binding	glycine betaine
AKAU_1360050|dppC	The ATP-binding Cassette (ABC) Superfamily	membrane	?
AKAU_1360051|ddpB	The ATP-binding Cassette (ABC) Superfamily	membrane	?
AKAU_1360052	The ATP-binding Cassette (ABC) Superfamily	binding protein	dipeptide/oligopeptide
AKAU_1370016	The ATP-binding Cassette (ABC) Superfamily	membrane	nitrate/sulfonate/taurine
AKAU_1370017	The ATP-binding Cassette (ABC) Superfamily	binding	nitrate
AKAU_1370018	The ATP-binding Cassette (ABC) Superfamily	binding protein	nitrate/sulfonate/taurine
AKAU_1390016	The ATP-binding Cassette (ABC) Superfamily	membrane	spermidine/putrescine
AKAU_1390017	The ATP-binding Cassette (ABC) Superfamily	membrane	sugar
AKAU_1390018|ugpC	The ATP-binding Cassette (ABC) Superfamily	binding	polyamine
AKAU_1390019	The ATP-binding Cassette (ABC) Superfamily	binding protein	spermidine/putrescine
AKAU_1390019	The ATP-binding Cassette (ABC) Superfamily	binding protein	spermidine/putrescine
AKAU_1390040	The ATP-binding Cassette (ABC) Superfamily	binding protein	amino acid (glutamine/glutamate/aspartate?)
AKAU_1390089	The ATP-binding Cassette (ABC) Superfamily	binding protein	nitrate/sulfonate/taurine
AKAU_1390090	The ATP-binding Cassette (ABC) Superfamily	membrane	nitrate/sulfonate/taurine
AKAU_1390091|ssuB	The ATP-binding Cassette (ABC) Superfamily	binding	sulfate
AKAU_140007	The ATP-binding Cassette (ABC) Superfamily	binding	rhamnose
AKAU_140008	The ATP-binding Cassette (ABC) Superfamily	membrane	sugar (ribose?)
AKAU_140009	The ATP-binding Cassette (ABC) Superfamily	ABC	sugar (ribose?)
AKAU_140075|yecC	The ATP-binding Cassette (ABC) Superfamily	binding	phosphate
AKAU_140076	The ATP-binding Cassette (ABC) Superfamily	membrane	amino aicd (glutamine/glutamate/aspartate?)
AKAU_140077	The ATP-binding Cassette (ABC) Superfamily	membrane	amino aicd (glutamine/glutamate/aspartate?)
AKAU_140078	The ATP-binding Cassette (ABC) Superfamily	binding protein	amino acid (glutamine/glutamate/aspartate?)
AKAU_1410016	The ATP-binding Cassette (ABC) Superfamily	binding	nitrate
AKAU_1410017	The ATP-binding Cassette (ABC) Superfamily	binding protein	nitrate/sulfonate/taurine
AKAU_1410018	The ATP-binding Cassette (ABC) Superfamily	membrane	nitrate/sulfonate/taurine
AKAU_1430006	The ATP-binding Cassette (ABC) Superfamily	binding	glycine betaine
AKAU_1430007	The ATP-binding Cassette (ABC) Superfamily	membrane	dipeptide/oligopeptide
AKAU_1430008	The ATP-binding Cassette (ABC) Superfamily	membrane	dipeptide/oligopeptide
AKAU_1430009	The ATP-binding Cassette (ABC) Superfamily	binding protein	dipeptide/oligopeptide
AKAU_1450003	The ATP-binding Cassette (ABC) Superfamily	binding	glycine betaine
AKAU_1470051	The ATP-binding Cassette (ABC) Superfamily	binding	phosphate
AKAU_1480033|nocT	The ATP-binding Cassette (ABC) Superfamily	binding protein	?
AKAU_1480034|hisQ	The ATP-binding Cassette (ABC) Superfamily	membrane	?
AKAU_1480035|occM	The ATP-binding Cassette (ABC) Superfamily	membrane	?
AKAU_1480036|hisP	The ATP-binding Cassette (ABC) Superfamily	binding	phosphate
AKAU_1500034	The ATP-binding Cassette (ABC) Superfamily	binding	leucine/valine
AKAU_1550002|livF	The ATP-binding Cassette (ABC) Superfamily	binding	daunorubicin
AKAU_1550003|livG	The ATP-binding Cassette (ABC) Superfamily	binding	phosphonate
AKAU_1550004	The ATP-binding Cassette (ABC) Superfamily	membrane	branched-chain amino acid
AKAU_1560024	The ATP-binding Cassette (ABC) Superfamily	binding	2-aminoethylphosphonate
AKAU_1560025|potA	The ATP-binding Cassette (ABC) Superfamily	binding	polyamine
AKAU_1560026	The ATP-binding Cassette (ABC) Superfamily	membrane	sulfate
AKAU_1560027	The ATP-binding Cassette (ABC) Superfamily	membrane	spermidine/putrescine
AKAU_1580004|gltI	The ATP-binding Cassette (ABC) Superfamily	binding protein	?
AKAU_1580005|gltJ	The ATP-binding Cassette (ABC) Superfamily	membrane	?
AKAU_1580006|gltK	The ATP-binding Cassette (ABC) Superfamily	membrane	?
AKAU_1580007|gltL	The ATP-binding Cassette (ABC) Superfamily	binding	phosphate
AKAU_160049	The ATP-binding Cassette (ABC) Superfamily	binding	carbohydrate
AKAU_160061	The ATP-binding Cassette (ABC) Superfamily	binding	sulfate
AKAU_160062	The ATP-binding Cassette (ABC) Superfamily	binding	daunorubicin
AKAU_160063	The ATP-binding Cassette (ABC) Superfamily	membrane	branched-chain amino acid
AKAU_160064	The ATP-binding Cassette (ABC) Superfamily	membrane	branched-chain amino acid
AKAU_160065	The ATP-binding Cassette (ABC) Superfamily	binding	urea
AKAU_160067	The ATP-binding Cassette (ABC) Superfamily	binding	urea
AKAU_160071|amiC	The ATP-binding Cassette (ABC) Superfamily	binding	urea
AKAU_160073	The ATP-binding Cassette (ABC) Superfamily	binding	sulfate
AKAU_160074	The ATP-binding Cassette (ABC) Superfamily	binding	daunorubicin
AKAU_160075	The ATP-binding Cassette (ABC) Superfamily	membrane	branched-chain amino acid
AKAU_160076	The ATP-binding Cassette (ABC) Superfamily	membrane	branched-chain amino acid
AKAU_160077	The ATP-binding Cassette (ABC) Superfamily	binding	urea
AKAU_1660022	The ATP-binding Cassette (ABC) Superfamily	binding	polyamine
AKAU_1660023	The ATP-binding Cassette (ABC) Superfamily	binding	polyamine
AKAU_1660024	The ATP-binding Cassette (ABC) Superfamily	membrane	sugar
AKAU_1660025	The ATP-binding Cassette (ABC) Superfamily	membrane	sugar
AKAU_1660027	The ATP-binding Cassette (ABC) Superfamily	binding protein	sugar
AKAU_1690015|argT	The ATP-binding Cassette (ABC) Superfamily	binding protein	?
AKAU_1690017|phnL	The ATP-binding Cassette (ABC) Superfamily	binding protein	?
AKAU_1690018|phnK	The ATP-binding Cassette (ABC) Superfamily	binding protein	?
AKAU_1700015|uup	The ATP-binding Cassette (ABC) Superfamily	binding	heme
AKAU_1700040	The ATP-binding Cassette (ABC) Superfamily	binding	glycine betaine
AKAU_1700041	The ATP-binding Cassette (ABC) Superfamily	membrane	nitrate/sulfonate/taurine
AKAU_1700049|argT	The ATP-binding Cassette (ABC) Superfamily	binding protein	?
AKAU_1700050|hisQ	The ATP-binding Cassette (ABC) Superfamily	membrane	?
AKAU_1700051|hisM	The ATP-binding Cassette (ABC) Superfamily	membrane	?
AKAU_1700052|hisP	The ATP-binding Cassette (ABC) Superfamily	binding	phosphate
AKAU_1710005|cysA	The ATP-binding Cassette (ABC) Superfamily	binding	sulfate
AKAU_1710006|cysW	The ATP-binding Cassette (ABC) Superfamily	membrane	?
AKAU_1710007|cysU	The ATP-binding Cassette (ABC) Superfamily	membrane	?
AKAU_1710008|sbp	The ATP-binding Cassette (ABC) Superfamily	binding	sulfate/thiosulfate
AKAU_1710014|nodI	The ATP-binding Cassette (ABC) Superfamily	binding protein	?
AKAU_1710015|nodJ	The ATP-binding Cassette (ABC) Superfamily	membrane	?
AKAU_1710017	The ATP-binding Cassette (ABC) Superfamily	membrane	multidrug?
AKAU_1710029|ssuB	The ATP-binding Cassette (ABC) Superfamily	binding	nitrate
AKAU_1710030|ssuC	The ATP-binding Cassette (ABC) Superfamily	membrane	?
AKAU_1720050	The ATP-binding Cassette (ABC) Superfamily	binding	urea
AKAU_1760006|guaB	The ATP-binding Cassette (ABC) Superfamily	binding	glycine betaine
AKAU_1760034	The ATP-binding Cassette (ABC) Superfamily	ABC	sugar
AKAU_1760035	The ATP-binding Cassette (ABC) Superfamily	membrane	sugar
AKAU_1760036	The ATP-binding Cassette (ABC) Superfamily	membrane	sugar
AKAU_1760040|ybiT	The ATP-binding Cassette (ABC) Superfamily	binding	heme
AKAU_1760049|potF	The ATP-binding Cassette (ABC) Superfamily	binding protein	?
AKAU_1760050|potG	The ATP-binding Cassette (ABC) Superfamily	binding	polyamine
AKAU_1760051|potH	The ATP-binding Cassette (ABC) Superfamily	membrane	?
AKAU_1760052|potI	The ATP-binding Cassette (ABC) Superfamily	membrane	?
AKAU_1760100	The ATP-binding Cassette (ABC) Superfamily	binding	ribose
AKAU_1760101|rbsA	The ATP-binding Cassette (ABC) Superfamily	binding protein	?
AKAU_1760102	The ATP-binding Cassette (ABC) Superfamily	membrane	sugar (ribose?)
AKAU_1760103|rbsR	The ATP-binding Cassette (ABC) Superfamily	binding	carbohydrate
AKAU_1770013|argT	The ATP-binding Cassette (ABC) Superfamily	binding protein	?
AKAU_1770037	The ATP-binding Cassette (ABC) Superfamily	binding	leucine/valine
AKAU_1790007	The ATP-binding Cassette (ABC) Superfamily	membrane	cobalamin/Fe3+-siderophores
AKAU_1790008	The ATP-binding Cassette (ABC) Superfamily	binding	phosphonate
AKAU_1790012	The ATP-binding Cassette (ABC) Superfamily	binding	iron-hydroxamate
AKAU_1810016	The ATP-binding Cassette (ABC) Superfamily	binding	heme
AKAU_1930021	The ATP-binding Cassette (ABC) Superfamily	binding protein	toluene tolerance
AKAU_1930044|yheS	The ATP-binding Cassette (ABC) Superfamily	binding	cobalt
AKAU_1930101	The ATP-binding Cassette (ABC) Superfamily	membrane	polysaccharide export
AKAU_1930102	The ATP-binding Cassette (ABC) Superfamily	binding	daunorubicin
AKAU_1930148|xylH	The ATP-binding Cassette (ABC) Superfamily	membrane	?
AKAU_1930149|xylG	The ATP-binding Cassette (ABC) Superfamily	binding protein	?
AKAU_1930150|xylF	The ATP-binding Cassette (ABC) Superfamily	binding	xylose
AKAU_1930160	The ATP-binding Cassette (ABC) Superfamily	membrane	sugar
AKAU_1930161	The ATP-binding Cassette (ABC) Superfamily	membrane	sugar
AKAU_1930162	The ATP-binding Cassette (ABC) Superfamily	binding protein	sugar
AKAU_1930164|malK	The ATP-binding Cassette (ABC) Superfamily	binding	polyamine
AKAU_1970063	The ATP-binding Cassette (ABC) Superfamily	binding	iron-hydroxamate
AKAU_1970064	The ATP-binding Cassette (ABC) Superfamily	membrane	cobalamin/Fe3+-siderophores
AKAU_1970065	The ATP-binding Cassette (ABC) Superfamily	binding	phosphonate
AKAU_1980014	The ATP-binding Cassette (ABC) Superfamily	binding protein	amino acid (glutamine/glutamate/aspartate?)
AKAU_1980015	The ATP-binding Cassette (ABC) Superfamily	membrane	amino aicd (glutamine/glutamate/aspartate?)
AKAU_1980016	The ATP-binding Cassette (ABC) Superfamily	membrane	amino aicd (glutamine/glutamate/aspartate?)
AKAU_1980017|hisP	The ATP-binding Cassette (ABC) Superfamily	binding	phosphate
AKAU_2110071|ytfQ	The ATP-binding Cassette (ABC) Superfamily	binding	xylose
AKAU_2110072|ytfR	The ATP-binding Cassette (ABC) Superfamily	binding protein	?
AKAU_2110073|ytfT	The ATP-binding Cassette (ABC) Superfamily	membrane	?
AKAU_2110074|yjfF	The ATP-binding Cassette (ABC) Superfamily	membrane	?
AKAU_2110079|pstS	The ATP-binding Cassette (ABC) Superfamily	binding protein	?
AKAU_2140008|aapP	The ATP-binding Cassette (ABC) Superfamily	binding	phosphate
AKAU_2140009	The ATP-binding Cassette (ABC) Superfamily	membrane	amino aicd (glutamine/glutamate/aspartate?)
AKAU_2140010	The ATP-binding Cassette (ABC) Superfamily	membrane	amino aicd (glutamine/glutamate/aspartate?)
AKAU_2140011	The ATP-binding Cassette (ABC) Superfamily	binding protein	amino acid (glutamine/glutamate/aspartate?)
AKAU_220030|potA	The ATP-binding Cassette (ABC) Superfamily	binding	polyamine
AKAU_220031	The ATP-binding Cassette (ABC) Superfamily	membrane	spermidine/putrescine
AKAU_220032	The ATP-binding Cassette (ABC) Superfamily	membrane	?
AKAU_220033	The ATP-binding Cassette (ABC) Superfamily	binding	2-aminoethylphosphonate
AKAU_220033	The ATP-binding Cassette (ABC) Superfamily	binding	2-aminoethylphosphonate
AKAU_220052	The ATP-binding Cassette (ABC) Superfamily	binding protein	toluene tolerance
AKAU_220053	The ATP-binding Cassette (ABC) Superfamily	binding protein	toluene tolerance
AKAU_220054	The ATP-binding Cassette (ABC) Superfamily	binding	sulfate
AKAU_220055	The ATP-binding Cassette (ABC) Superfamily	membrane	toluene tolerance
AKAU_220064	The ATP-binding Cassette (ABC) Superfamily	binding	leucine/valine
AKAU_220078	The ATP-binding Cassette (ABC) Superfamily	binding	iron-hydroxamate
AKAU_220079|dppA	The ATP-binding Cassette (ABC) Superfamily	binding protein	?
AKAU_220098|sbp	The ATP-binding Cassette (ABC) Superfamily	binding	sulfate/thiosulfate
AKAU_2270030	The ATP-binding Cassette (ABC) Superfamily	binding	leucine/valine
AKAU_2270031|livH	The ATP-binding Cassette (ABC) Superfamily	membrane	?
AKAU_2270032	The ATP-binding Cassette (ABC) Superfamily	binding	daunorubicin
AKAU_2270033|livF	The ATP-binding Cassette (ABC) Superfamily	binding	daunorubicin
AKAU_2270063	The ATP-binding Cassette (ABC) Superfamily	binding protein	amino acid (glutamine/glutamate/aspartate?)
AKAU_2270064	The ATP-binding Cassette (ABC) Superfamily	membrane	amino aicd (glutamine/glutamate/aspartate?)
AKAU_2270065	The ATP-binding Cassette (ABC) Superfamily	membrane	amino aicd (glutamine/glutamate/aspartate?)
AKAU_2270066|gltL	The ATP-binding Cassette (ABC) Superfamily	binding	phosphate
AKAU_2280009	The ATP-binding Cassette (ABC) Superfamily	binding protein	nitrate/sulfonate/taurine
AKAU_2330001	The ATP-binding Cassette (ABC) Superfamily	membrane	sugar
AKAU_2330002	The ATP-binding Cassette (ABC) Superfamily	binding protein	sugar
AKAU_2330005	The ATP-binding Cassette (ABC) Superfamily	binding protein	manganese/zinc ion
AKAU_2330006	The ATP-binding Cassette (ABC) Superfamily	binding	daunorubicin
AKAU_2330007	The ATP-binding Cassette (ABC) Superfamily	membrane	manganese/zinc ion
AKAU_2340009	The ATP-binding Cassette (ABC) Superfamily	binding	glycine betaine
AKAU_2340010	The ATP-binding Cassette (ABC) Superfamily	membrane	glycine betaine/L-proline
AKAU_2340011	The ATP-binding Cassette (ABC) Superfamily	binding	glycine betaine
AKAU_2400002|rbsA	The ATP-binding Cassette (ABC) Superfamily	binding protein	?
AKAU_2400003|rbsC	The ATP-binding Cassette (ABC) Superfamily	membrane	?
AKAU_2400004	The ATP-binding Cassette (ABC) Superfamily	binding	xylose
AKAU_2430005	The ATP-binding Cassette (ABC) Superfamily	binding	ribose
AKAU_2430006	The ATP-binding Cassette (ABC) Superfamily	ABC	sugar (ribose?)
AKAU_2430007	The ATP-binding Cassette (ABC) Superfamily	ABC	sugar (ribose?)
AKAU_2430008|rbsC	The ATP-binding Cassette (ABC) Superfamily	membrane	?
AKAU_2430013	The ATP-binding Cassette (ABC) Superfamily	binding protein	sugar
AKAU_2430014	The ATP-binding Cassette (ABC) Superfamily	membrane	sugar
AKAU_2440007	The ATP-binding Cassette (ABC) Superfamily	binding	polyamine
AKAU_2440008	The ATP-binding Cassette (ABC) Superfamily	membrane	spermidine/putrescine
AKAU_2440009	The ATP-binding Cassette (ABC) Superfamily	membrane	spermidine/putrescine
AKAU_2440010	The ATP-binding Cassette (ABC) Superfamily	binding protein	spermidine/putrescine
AKAU_2440013	The ATP-binding Cassette (ABC) Superfamily	binding	polyamine
AKAU_2440014|yurJ	The ATP-binding Cassette (ABC) Superfamily	binding	polyamine
AKAU_2440016	The ATP-binding Cassette (ABC) Superfamily	membrane	sugar
AKAU_2440017	The ATP-binding Cassette (ABC) Superfamily	membrane	sugar
AKAU_2440018	The ATP-binding Cassette (ABC) Superfamily	binding protein	sugar
AKAU_2440019	The ATP-binding Cassette (ABC) Superfamily	binding	carbohydrate
AKAU_2440049|gltI	The ATP-binding Cassette (ABC) Superfamily	binding protein	?
AKAU_2440053	The ATP-binding Cassette (ABC) Superfamily	binding	glycine betaine
AKAU_2450025|argT	The ATP-binding Cassette (ABC) Superfamily	binding protein	?
AKAU_2450047	The ATP-binding Cassette (ABC) Superfamily	binding	choline
AKAU_2450049|gbuB	The ATP-binding Cassette (ABC) Superfamily	membrane	?
AKAU_2450050|proV	The ATP-binding Cassette (ABC) Superfamily	binding	glycine betaine
AKAU_2450056	The ATP-binding Cassette (ABC) Superfamily	binding	rhamnose
AKAU_2450057	The ATP-binding Cassette (ABC) Superfamily	membrane	sugar (ribose?)
AKAU_2450058	The ATP-binding Cassette (ABC) Superfamily	membrane	sugar (ribose?)
AKAU_2450059|rbsA	The ATP-binding Cassette (ABC) Superfamily	binding protein	?
AKAU_2450082	The ATP-binding Cassette (ABC) Superfamily	binding	phosphonates
AKAU_2450101|potF	The ATP-binding Cassette (ABC) Superfamily	binding protein	?
AKAU_2450102|potG	The ATP-binding Cassette (ABC) Superfamily	binding	polyamine
AKAU_2450103|potH	The ATP-binding Cassette (ABC) Superfamily	membrane	?
AKAU_2450104|potI	The ATP-binding Cassette (ABC) Superfamily	membrane	?
AKAU_2450130	The ATP-binding Cassette (ABC) Superfamily	binding	ribose
AKAU_2450131	The ATP-binding Cassette (ABC) Superfamily	membrane	sugar (ribose?)
AKAU_2450132	The ATP-binding Cassette (ABC) Superfamily	ABC	sugar (ribose?)
AKAU_2460008	The ATP-binding Cassette (ABC) Superfamily	membrane	sugar (ribose?)
AKAU_2460009|rbsA	The ATP-binding Cassette (ABC) Superfamily	binding protein	?
AKAU_2460010	The ATP-binding Cassette (ABC) Superfamily	binding	rhamnose
AKAU_2480012	The ATP-binding Cassette (ABC) Superfamily	binding	leucine/valine
AKAU_2480027|rbsA	The ATP-binding Cassette (ABC) Superfamily	binding protein	?
AKAU_2480028|rbsC	The ATP-binding Cassette (ABC) Superfamily	membrane	?
AKAU_2480029|rbsB	The ATP-binding Cassette (ABC) Superfamily	binding	xylose
AKAU_2480030|scrR	The ATP-binding Cassette (ABC) Superfamily	binding	D-fructose-1-phosphate
AKAU_2490059|malK	The ATP-binding Cassette (ABC) Superfamily	binding	polyamine
AKAU_2490061	The ATP-binding Cassette (ABC) Superfamily	membrane	sugar
AKAU_2530032	The ATP-binding Cassette (ABC) Superfamily	binding	xylose
AKAU_2530048	The ATP-binding Cassette (ABC) Superfamily	ABC	sugar (ribose?)
AKAU_2530049	The ATP-binding Cassette (ABC) Superfamily	membrane	sugar (ribose?)
AKAU_2560039	The ATP-binding Cassette (ABC) Superfamily	binding	leucine/valine
AKAU_2560040	The ATP-binding Cassette (ABC) Superfamily	membrane	branched-chain amino acid
AKAU_2560041	The ATP-binding Cassette (ABC) Superfamily	membrane	branched-chain amino acid
AKAU_2560042	The ATP-binding Cassette (ABC) Superfamily	binding	daunorubicin
AKAU_2560043|livF	The ATP-binding Cassette (ABC) Superfamily	binding	daunorubicin
AKAU_2570034	The ATP-binding Cassette (ABC) Superfamily	binding	rhamnose
AKAU_2570035|rbsC	The ATP-binding Cassette (ABC) Superfamily	membrane	?
AKAU_2570036|rbsA	The ATP-binding Cassette (ABC) Superfamily	binding protein	?
AKAU_2570091	The ATP-binding Cassette (ABC) Superfamily	ABC+ membrane	multidrug
AKAU_2570101	The ATP-binding Cassette (ABC) Superfamily	membrane	cobalamin/Fe3+-siderophores
AKAU_2570107	The ATP-binding Cassette (ABC) Superfamily	binding	glycine betaine
AKAU_2570164	The ATP-binding Cassette (ABC) Superfamily	binding	nitrate
AKAU_2570165	The ATP-binding Cassette (ABC) Superfamily	membrane	nitrate/sulfonate/taurine
AKAU_2570183	The ATP-binding Cassette (ABC) Superfamily	binding protein	amino acid (glutamine/glutamate/aspartate?)
AKAU_2570184	The ATP-binding Cassette (ABC) Superfamily	binding	phosphate
AKAU_2570224|argT	The ATP-binding Cassette (ABC) Superfamily	binding protein	?
AKAU_2570230	The ATP-binding Cassette (ABC) Superfamily	membrane	spermidine/putrescine
AKAU_2570231	The ATP-binding Cassette (ABC) Superfamily	membrane	spermidine/putrescine
AKAU_2570232	The ATP-binding Cassette (ABC) Superfamily	binding protein	spermidine/putrescine
AKAU_2570233|potA	The ATP-binding Cassette (ABC) Superfamily	binding	polyamine
AKAU_2570242|phnC	The ATP-binding Cassette (ABC) Superfamily	binding	phosphonate
AKAU_2570243|htxC	The ATP-binding Cassette (ABC) Superfamily	membrane	?
AKAU_2570244|htxB	The ATP-binding Cassette (ABC) Superfamily	binding	phosphonate
AKAU_2580011|metQ	The ATP-binding Cassette (ABC) Superfamily	binding	methionine
AKAU_2580012|ssuA	The ATP-binding Cassette (ABC) Superfamily	binding protein	?
AKAU_2590017	The ATP-binding Cassette (ABC) Superfamily	binding	choline
AKAU_2590020	The ATP-binding Cassette (ABC) Superfamily	binding	choline
AKAU_2590025	The ATP-binding Cassette (ABC) Superfamily	binding	glycine betaine
AKAU_260029	The ATP-binding Cassette (ABC) Superfamily	binding	mobybdenate
AKAU_260029	The ATP-binding Cassette (ABC) Superfamily	binding	mobybdenate
AKAU_2610015	The ATP-binding Cassette (ABC) Superfamily	binding	daunorubicin
AKAU_2610016	The ATP-binding Cassette (ABC) Superfamily	membrane	branched-chain amino acid
AKAU_2610017	The ATP-binding Cassette (ABC) Superfamily	membrane	branched-chain amino acid
AKAU_2610018	The ATP-binding Cassette (ABC) Superfamily	binding	leucine/valine
AKAU_2610041|livF	The ATP-binding Cassette (ABC) Superfamily	binding	daunorubicin
AKAU_2610042	The ATP-binding Cassette (ABC) Superfamily	binding	daunorubicin
AKAU_2610043	The ATP-binding Cassette (ABC) Superfamily	membrane	branched-chain amino acid
AKAU_2610044	The ATP-binding Cassette (ABC) Superfamily	membrane	branched-chain amino acid
AKAU_2610045	The ATP-binding Cassette (ABC) Superfamily	binding	urea
AKAU_2620002|pstS	The ATP-binding Cassette (ABC) Superfamily	binding protein	?
AKAU_2660019|yadG	The ATP-binding Cassette (ABC) Superfamily	binding	daunorubicin
AKAU_2660020|yadH	The ATP-binding Cassette (ABC) Superfamily	membrane	?
AKAU_2660047|gltI	The ATP-binding Cassette (ABC) Superfamily	binding protein	?
AKAU_2690004|hisP	The ATP-binding Cassette (ABC) Superfamily	binding	phosphate
AKAU_2690005|hisM	The ATP-binding Cassette (ABC) Superfamily	membrane	?
AKAU_2690006|hisQ	The ATP-binding Cassette (ABC) Superfamily	membrane	?
AKAU_2690021	The ATP-binding Cassette (ABC) Superfamily	binding	leucine/valine
AKAU_2710006	The ATP-binding Cassette (ABC) Superfamily	binding	leucine/valine
AKAU_2710021	The ATP-binding Cassette (ABC) Superfamily	membrane	lipoprotein releasing
AKAU_2710022|lolD	The ATP-binding Cassette (ABC) Superfamily	binding	lipoprotein
AKAU_2730002|phnE	The ATP-binding Cassette (ABC) Superfamily	membrane	?
AKAU_2730003|phnD	The ATP-binding Cassette (ABC) Superfamily	binding	phosphonate
AKAU_2730004|phnC	The ATP-binding Cassette (ABC) Superfamily	binding	phosphonate
AKAU_2770039|sufB	The ATP-binding Cassette (ABC) Superfamily	binding protein	?
AKAU_2770040|sufC	The ATP-binding Cassette (ABC) Superfamily	binding protein	?
AKAU_2770041	The ATP-binding Cassette (ABC) Superfamily	membrane	? (Fe-S assembly/SufBCD system)
AKAU_2780018	The ATP-binding Cassette (ABC) Superfamily	binding	rhamnose
AKAU_2780019|rbsC	The ATP-binding Cassette (ABC) Superfamily	membrane	?
AKAU_2780020|rbsA	The ATP-binding Cassette (ABC) Superfamily	binding protein	?
AKAU_2800025	The ATP-binding Cassette (ABC) Superfamily	ABC+ membrane	multidrug
AKAU_280005	The ATP-binding Cassette (ABC) Superfamily	membrane	sugar
AKAU_280006	The ATP-binding Cassette (ABC) Superfamily	membrane	sugar
AKAU_280007	The ATP-binding Cassette (ABC) Superfamily	binding protein	sugar
AKAU_280009|ugpC	The ATP-binding Cassette (ABC) Superfamily	binding	polyamine
AKAU_280020|fepC	The ATP-binding Cassette (ABC) Superfamily	binding	phosphonate
AKAU_280021	The ATP-binding Cassette (ABC) Superfamily	membrane	cobalamin/Fe3+-siderophores
AKAU_280023	The ATP-binding Cassette (ABC) Superfamily	binding	iron-hydroxamate
AKAU_2820056	The ATP-binding Cassette (ABC) Superfamily	ABC+ membrane	multidrug
AKAU_2820077|aapJ	The ATP-binding Cassette (ABC) Superfamily	binding protein	?
AKAU_2820091	The ATP-binding Cassette (ABC) Superfamily	membrane	sugar (ribose?)
AKAU_2820092	The ATP-binding Cassette (ABC) Superfamily	membrane	sugar (ribose?)
AKAU_2820093|rbsA	The ATP-binding Cassette (ABC) Superfamily	binding protein	?
AKAU_2820094	The ATP-binding Cassette (ABC) Superfamily	binding	xylose
AKAU_2820111	The ATP-binding Cassette (ABC) Superfamily	binding protein	amino acid (glutamine/glutamate/aspartate?)
AKAU_2820124|argT	The ATP-binding Cassette (ABC) Superfamily	binding protein	?
AKAU_2820125|hisQ	The ATP-binding Cassette (ABC) Superfamily	membrane	?
AKAU_2820126|hisM	The ATP-binding Cassette (ABC) Superfamily	membrane	?
AKAU_2820127|hisP	The ATP-binding Cassette (ABC) Superfamily	binding	phosphate
AKAU_2840075	The ATP-binding Cassette (ABC) Superfamily	ABC+ membrane	multidrug
AKAU_2840095|pstC	The ATP-binding Cassette (ABC) Superfamily	membrane	?
AKAU_2840096|pstA	The ATP-binding Cassette (ABC) Superfamily	membrane	?
AKAU_2840097|pstB	The ATP-binding Cassette (ABC) Superfamily	binding	phosphate
AKAU_2840129|gltI	The ATP-binding Cassette (ABC) Superfamily	binding protein	?
AKAU_2840141	The ATP-binding Cassette (ABC) Superfamily	membrane	branched-chain amino acid
AKAU_2840142	The ATP-binding Cassette (ABC) Superfamily	membrane	branched-chain amino acid
AKAU_2840143	The ATP-binding Cassette (ABC) Superfamily	binding	daunorubicin
AKAU_2840144	The ATP-binding Cassette (ABC) Superfamily	binding	phosphate
AKAU_2840151	The ATP-binding Cassette (ABC) Superfamily	ABC	sugar (ribose?)
AKAU_2840152	The ATP-binding Cassette (ABC) Superfamily	membrane	sugar (ribose?)
AKAU_2840153	The ATP-binding Cassette (ABC) Superfamily	binding	ribose
AKAU_2870035|oppD	The ATP-binding Cassette (ABC) Superfamily	binding	glycine betaine
AKAU_2870036	The ATP-binding Cassette (ABC) Superfamily	binding	glycine betaine
AKAU_2870037	The ATP-binding Cassette (ABC) Superfamily	binding protein	dipeptide/oligopeptide
AKAU_2870038|dppB	The ATP-binding Cassette (ABC) Superfamily	membrane	?
AKAU_2870039|dppC	The ATP-binding Cassette (ABC) Superfamily	membrane	?
AKAU_2870067|potA	The ATP-binding Cassette (ABC) Superfamily	binding	polyamine
AKAU_2870068	The ATP-binding Cassette (ABC) Superfamily	membrane	spermidine/putrescine
AKAU_2870069	The ATP-binding Cassette (ABC) Superfamily	membrane	spermidine/putrescine
AKAU_2870073	The ATP-binding Cassette (ABC) Superfamily	binding	2-aminoethylphosphonate
AKAU_2870080	The ATP-binding Cassette (ABC) Superfamily	binding	leucine/valine
AKAU_2910001	The ATP-binding Cassette (ABC) Superfamily	membrane	heme export
AKAU_2940082|araF	The ATP-binding Cassette (ABC) Superfamily	binding	ribose
AKAU_2940083|araG	The ATP-binding Cassette (ABC) Superfamily	binding protein	?
AKAU_2940084|araH	The ATP-binding Cassette (ABC) Superfamily	membrane	?
AKAU_2950001	The ATP-binding Cassette (ABC) Superfamily	membrane	heme export
AKAU_300017	The ATP-binding Cassette (ABC) Superfamily	binding protein	amino acid
AKAU_3010009	The ATP-binding Cassette (ABC) Superfamily	binding	lipid A
AKAU_3010015	The ATP-binding Cassette (ABC) Superfamily	binding protein	?
AKAU_3020047|livF	The ATP-binding Cassette (ABC) Superfamily	binding	daunorubicin
AKAU_3020048|braF	The ATP-binding Cassette (ABC) Superfamily	binding	daunorubicin
AKAU_3020049	The ATP-binding Cassette (ABC) Superfamily	membrane	branched-chain amino acid
AKAU_3020050	The ATP-binding Cassette (ABC) Superfamily	membrane	branched-chain amino acid
AKAU_3020051	The ATP-binding Cassette (ABC) Superfamily	binding	leucine/valine
AKAU_3020058	The ATP-binding Cassette (ABC) Superfamily	binding protein	nitrate/sulfonate/taurine
AKAU_3020061	The ATP-binding Cassette (ABC) Superfamily	membrane	nitrate/sulfonate/taurine
AKAU_3020062	The ATP-binding Cassette (ABC) Superfamily	binding	nitrate
AKAU_3020063	The ATP-binding Cassette (ABC) Superfamily	binding protein	nitrate/sulfonate/taurine
AKAU_3020073	The ATP-binding Cassette (ABC) Superfamily	membrane	sugar
AKAU_3020074	The ATP-binding Cassette (ABC) Superfamily	membrane	sugar
AKAU_3020075	The ATP-binding Cassette (ABC) Superfamily	binding protein	sugar
AKAU_3020076|malK	The ATP-binding Cassette (ABC) Superfamily	binding	polyamine
AKAU_3020085|gltL	The ATP-binding Cassette (ABC) Superfamily	binding	phosphate
AKAU_3020086|gltK	The ATP-binding Cassette (ABC) Superfamily	membrane	?
AKAU_3020087|gltJ	The ATP-binding Cassette (ABC) Superfamily	membrane	?
AKAU_3020088|gltI	The ATP-binding Cassette (ABC) Superfamily	binding protein	?
AKAU_3050031	The ATP-binding Cassette (ABC) Superfamily	binding	D-fructose-1-phosphate
AKAU_3140019	The ATP-binding Cassette (ABC) Superfamily	ABC+ membrane	multidrug
AKAU_3140027|yrbF	The ATP-binding Cassette (ABC) Superfamily	binding	glycine betaine
AKAU_3140028|yrbE	The ATP-binding Cassette (ABC) Superfamily	membrane	?
AKAU_3140029|yrbD	The ATP-binding Cassette (ABC) Superfamily	binding protein	?
AKAU_3140031	The ATP-binding Cassette (ABC) Superfamily	binding protein	toluene tolerance
AKAU_3140033	The ATP-binding Cassette (ABC) Superfamily	binding	daunorubicin
AKAU_3140034	The ATP-binding Cassette (ABC) Superfamily	membrane	polysaccharide export
AKAU_3190010	The ATP-binding Cassette (ABC) Superfamily	binding	sulfate
AKAU_3190011	The ATP-binding Cassette (ABC) Superfamily	binding	tungstate/molybdate
AKAU_3190021	The ATP-binding Cassette (ABC) Superfamily	binding protein	sugar
AKAU_3190042	The ATP-binding Cassette (ABC) Superfamily	binding	leucine/valine
AKAU_3190057	The ATP-binding Cassette (ABC) Superfamily	binding protein	amino acid (glutamine/glutamate/aspartate?)
AKAU_3190058	The ATP-binding Cassette (ABC) Superfamily	membrane	amino aicd (glutamine/glutamate/aspartate?)
AKAU_3190059	The ATP-binding Cassette (ABC) Superfamily	membrane	amino aicd (glutamine/glutamate/aspartate?)
AKAU_3190063	The ATP-binding Cassette (ABC) Superfamily	binding	nitrate
AKAU_3190064	The ATP-binding Cassette (ABC) Superfamily	membrane	nitrate/sulfonate/taurine
AKAU_3190065	The ATP-binding Cassette (ABC) Superfamily	membrane	nitrate/sulfonate/taurine
AKAU_3190066	The ATP-binding Cassette (ABC) Superfamily	binding protein	nitrate/sulfonate/taurine
AKAU_3190088	The ATP-binding Cassette (ABC) Superfamily	binding protein	amino acid (glutamine/glutamate/aspartate?)
AKAU_3190120	The ATP-binding Cassette (ABC) Superfamily	binding	leucine/valine
AKAU_3200004|oppA	The ATP-binding Cassette (ABC) Superfamily	binding protein	?
AKAU_3200005|oppB	The ATP-binding Cassette (ABC) Superfamily	membrane	?
AKAU_3200006|oppC	The ATP-binding Cassette (ABC) Superfamily	membrane	?
AKAU_3200007|oppD	The ATP-binding Cassette (ABC) Superfamily	binding	lipoprotein
AKAU_3200008|oppF	The ATP-binding Cassette (ABC) Superfamily	binding	D-methionine
AKAU_3260011|apxIB	The ATP-binding Cassette (ABC) Superfamily	membrane	?
AKAU_3280002	The ATP-binding Cassette (ABC) Superfamily	binding	urea
AKAU_3280027	The ATP-binding Cassette (ABC) Superfamily	binding	glycine betaine
AKAU_3300010	The ATP-binding Cassette (ABC) Superfamily	binding protein	spermidine/putrescine
AKAU_3300016	The ATP-binding Cassette (ABC) Superfamily	binding protein	sugar
AKAU_3300017	The ATP-binding Cassette (ABC) Superfamily	membrane	sugar
AKAU_3300018	The ATP-binding Cassette (ABC) Superfamily	membrane	sugar
AKAU_3300019|ugpC	The ATP-binding Cassette (ABC) Superfamily	binding	polyamine
AKAU_400034	The ATP-binding Cassette (ABC) Superfamily	membrane	nitrate/sulfonate/taurine
AKAU_400036|ssuB	The ATP-binding Cassette (ABC) Superfamily	binding	nitrate
AKAU_490001	The ATP-binding Cassette (ABC) Superfamily	membrane	sugar
AKAU_490002	The ATP-binding Cassette (ABC) Superfamily	membrane	sugar
AKAU_500080|rbsC	The ATP-binding Cassette (ABC) Superfamily	membrane	?
AKAU_500081|rbsA	The ATP-binding Cassette (ABC) Superfamily	binding protein	?
AKAU_500082	The ATP-binding Cassette (ABC) Superfamily	binding	xylose
AKAU_500090|malK	The ATP-binding Cassette (ABC) Superfamily	binding	polyamine
AKAU_500092	The ATP-binding Cassette (ABC) Superfamily	membrane	sugar
AKAU_510001|livG	The ATP-binding Cassette (ABC) Superfamily	binding	phosphonate
AKAU_510002|braE	The ATP-binding Cassette (ABC) Superfamily	membrane	?
AKAU_510003|livH	The ATP-binding Cassette (ABC) Superfamily	membrane	?
AKAU_510004|livK	The ATP-binding Cassette (ABC) Superfamily	binding	leucine/valine
AKAU_510095	The ATP-binding Cassette (ABC) Superfamily	binding	rhamnose
AKAU_520030	The ATP-binding Cassette (ABC) Superfamily	binding protein	amino acid (glutamine/glutamate/aspartate?)
AKAU_520031	The ATP-binding Cassette (ABC) Superfamily	membrane	amino aicd (glutamine/glutamate/aspartate?)
AKAU_520032	The ATP-binding Cassette (ABC) Superfamily	membrane	amino aicd (glutamine/glutamate/aspartate?)
AKAU_540001|livF	The ATP-binding Cassette (ABC) Superfamily	binding	polyamine
AKAU_540057|yecC	The ATP-binding Cassette (ABC) Superfamily	binding	phosphate
AKAU_540058	The ATP-binding Cassette (ABC) Superfamily	membrane	amino aicd (glutamine/glutamate/aspartate?)
AKAU_540059|yecS	The ATP-binding Cassette (ABC) Superfamily	membrane	?
AKAU_540062	The ATP-binding Cassette (ABC) Superfamily	binding protein	amino acid (glutamine/glutamate/aspartate?)
AKAU_540070	The ATP-binding Cassette (ABC) Superfamily	binding	mobybdenate
AKAU_550007|potA	The ATP-binding Cassette (ABC) Superfamily	binding	polyamine
AKAU_550008	The ATP-binding Cassette (ABC) Superfamily	binding	2-aminoethylphosphonate
AKAU_550009	The ATP-binding Cassette (ABC) Superfamily	membrane	spermidine/putrescine
AKAU_550010	The ATP-binding Cassette (ABC) Superfamily	membrane	spermidine/putrescine
AKAU_550014	The ATP-binding Cassette (ABC) Superfamily	membrane	multidrug
AKAU_550015	The ATP-binding Cassette (ABC) Superfamily	binding	daunorubicin
AKAU_580016|metQ	The ATP-binding Cassette (ABC) Superfamily	binding	methionine
AKAU_580056|lptB	The ATP-binding Cassette (ABC) Superfamily	binding	daunorubicin
AKAU_580133	The ATP-binding Cassette (ABC) Superfamily	binding	lipid A
AKAU_590019	The ATP-binding Cassette (ABC) Superfamily	binding protein	dipeptide/oligopeptide
AKAU_590020	The ATP-binding Cassette (ABC) Superfamily	membrane	dipeptide/oligopeptide
AKAU_590021	The ATP-binding Cassette (ABC) Superfamily	membrane	dipeptide/oligopeptide
AKAU_590022	The ATP-binding Cassette (ABC) Superfamily	binding	glycine betaine
AKAU_650019	The ATP-binding Cassette (ABC) Superfamily	binding protein	nitrate/sulfonate/taurine
AKAU_650020|tauB	The ATP-binding Cassette (ABC) Superfamily	binding	nitrate
AKAU_650021	The ATP-binding Cassette (ABC) Superfamily	membrane	nitrate/sulfonate/taurine
AKAU_650026	The ATP-binding Cassette (ABC) Superfamily	binding	glycine betaine
AKAU_650027	The ATP-binding Cassette (ABC) Superfamily	binding	glycine betaine
AKAU_650035	The ATP-binding Cassette (ABC) Superfamily	membrane	nitrate/sulfonate/taurine
AKAU_650037|ssuB	The ATP-binding Cassette (ABC) Superfamily	binding	nitrate
AKAU_650078	The ATP-binding Cassette (ABC) Superfamily	binding protein	amino acid (glutamine/glutamate/aspartate?)
AKAU_650079|yecS	The ATP-binding Cassette (ABC) Superfamily	membrane	?
AKAU_650080|yecC	The ATP-binding Cassette (ABC) Superfamily	binding	phosphate
AKAU_70027|metN	The ATP-binding Cassette (ABC) Superfamily	binding	D-methionine
AKAU_70028|metI	The ATP-binding Cassette (ABC) Superfamily	membrane	?
AKAU_70029|metQ	The ATP-binding Cassette (ABC) Superfamily	binding	methionine
AKAU_720007|lolC	The ATP-binding Cassette (ABC) Superfamily	membrane	?
AKAU_720008|lolD	The ATP-binding Cassette (ABC) Superfamily	binding	lipoprotein
AKAU_720078	The ATP-binding Cassette (ABC) Superfamily	binding protein	oligopeptide
AKAU_720079|yejB	The ATP-binding Cassette (ABC) Superfamily	membrane	?
AKAU_720080|yejE	The ATP-binding Cassette (ABC) Superfamily	membrane	?
AKAU_720081|yejF	The ATP-binding Cassette (ABC) Superfamily	binding	glycine betaine
AKAU_720111|yheS	The ATP-binding Cassette (ABC) Superfamily	binding	cobalt
AKAU_730005	The ATP-binding Cassette (ABC) Superfamily	binding protein	sugar
AKAU_730006	The ATP-binding Cassette (ABC) Superfamily	membrane	sugar
AKAU_730007	The ATP-binding Cassette (ABC) Superfamily	membrane	sugar
AKAU_730008|ugpC	The ATP-binding Cassette (ABC) Superfamily	binding	polyamine
AKAU_750026|ugpB	The ATP-binding Cassette (ABC) Superfamily	binding protein	?
AKAU_750027|ugpA	The ATP-binding Cassette (ABC) Superfamily	membrane	?
AKAU_750028|ugpE	The ATP-binding Cassette (ABC) Superfamily	membrane	?
AKAU_750029|ugpC	The ATP-binding Cassette (ABC) Superfamily	binding	polyamine
AKAU_750033|yjjK	The ATP-binding Cassette (ABC) Superfamily	binding	sulfate
AKAU_760010	The ATP-binding Cassette (ABC) Superfamily	membrane	lipoprotein releasing
AKAU_760011	The ATP-binding Cassette (ABC) Superfamily	membrane	lipoprotein releasing
AKAU_760012	The ATP-binding Cassette (ABC) Superfamily	binding	lipoprotein
AKAU_760085	The ATP-binding Cassette (ABC) Superfamily	binding	mobybdenate
AKAU_760111	The ATP-binding Cassette (ABC) Superfamily	binding protein	amino acid (glutamine/glutamate/aspartate?)
AKAU_760115	The ATP-binding Cassette (ABC) Superfamily	binding	phosphate
AKAU_760116	The ATP-binding Cassette (ABC) Superfamily	binding protein	amino acid (glutamine/glutamate/aspartate?)
AKAU_760117	The ATP-binding Cassette (ABC) Superfamily	membrane	amino aicd (glutamine/glutamate/aspartate?)
AKAU_760118	The ATP-binding Cassette (ABC) Superfamily	membrane	amino aicd (glutamine/glutamate/aspartate?)
AKAU_760120	The ATP-binding Cassette (ABC) Superfamily	binding	glycine betaine
AKAU_760121|yliD	The ATP-binding Cassette (ABC) Superfamily	membrane	?
AKAU_760122	The ATP-binding Cassette (ABC) Superfamily	membrane	dipeptide/oligopeptide
AKAU_760123	The ATP-binding Cassette (ABC) Superfamily	binding protein	dipeptide/oligopeptide
AKAU_760124|metI	The ATP-binding Cassette (ABC) Superfamily	membrane	?
AKAU_760125|metN	The ATP-binding Cassette (ABC) Superfamily	binding	D-methionine
AKAU_760126|metQ	The ATP-binding Cassette (ABC) Superfamily	binding	methionine
AKAU_760165|plpC	The ATP-binding Cassette (ABC) Superfamily	binding	methionine
AKAU_760167|yliA	The ATP-binding Cassette (ABC) Superfamily	binding	glycine betaine
AKAU_760168	The ATP-binding Cassette (ABC) Superfamily	binding protein	dipeptide/oligopeptide
AKAU_760169	The ATP-binding Cassette (ABC) Superfamily	membrane	dipeptide/oligopeptide
AKAU_760170|dppC	The ATP-binding Cassette (ABC) Superfamily	membrane	?
AKAU_760171	The ATP-binding Cassette (ABC) Superfamily	binding	methionine
AKAU_760320|rbsC	The ATP-binding Cassette (ABC) Superfamily	membrane	?
AKAU_760321|araG	The ATP-binding Cassette (ABC) Superfamily	binding protein	?
AKAU_760322	The ATP-binding Cassette (ABC) Superfamily	binding	xylose
AKAU_760328|malK	The ATP-binding Cassette (ABC) Superfamily	binding	polyamine
AKAU_760329	The ATP-binding Cassette (ABC) Superfamily	binding protein	sugar
AKAU_760330	The ATP-binding Cassette (ABC) Superfamily	membrane	sugar
AKAU_760331|sugB	The ATP-binding Cassette (ABC) Superfamily	membrane	?
AKAU_760352	The ATP-binding Cassette (ABC) Superfamily	binding	leucine/valine
AKAU_760363	The ATP-binding Cassette (ABC) Superfamily	binding	2-aminoethylphosphonate
AKAU_760364|fbpB	The ATP-binding Cassette (ABC) Superfamily	membrane	?
AKAU_760365|fbpC	The ATP-binding Cassette (ABC) Superfamily	binding	polyamine
AKAU_760415	The ATP-binding Cassette (ABC) Superfamily	ABC+ membrane	toxin secretion
AKAU_760417	The ATP-binding Cassette (ABC) Superfamily	binding protein	?
AKAU_790052	The ATP-binding Cassette (ABC) Superfamily	binding	leucine/valine
AKAU_790059|pheC	The ATP-binding Cassette (ABC) Superfamily	binding protein	?
AKAU_790077|livF	The ATP-binding Cassette (ABC) Superfamily	binding	phosphate
AKAU_790078	The ATP-binding Cassette (ABC) Superfamily	binding	daunorubicin
AKAU_790079	The ATP-binding Cassette (ABC) Superfamily	membrane	branched-chain amino acid
AKAU_790080	The ATP-binding Cassette (ABC) Superfamily	binding	leucine/valine
AKAU_790082	The ATP-binding Cassette (ABC) Superfamily	binding	leucine/valine
AKAU_790083	The ATP-binding Cassette (ABC) Superfamily	membrane	branched-chain amino acid
AKAU_790084	The ATP-binding Cassette (ABC) Superfamily	membrane	branched-chain amino acid
AKAU_790085	The ATP-binding Cassette (ABC) Superfamily	binding	urea
AKAU_790086|braG	The ATP-binding Cassette (ABC) Superfamily	binding	daunorubicin
AKAU_790087|braF	The ATP-binding Cassette (ABC) Superfamily	binding	daunorubicin
AKAU_790166|hisJ	The ATP-binding Cassette (ABC) Superfamily	binding protein	?
AKAU_790259	The ATP-binding Cassette (ABC) Superfamily	membrane	sugar (ribose?)
AKAU_790260	The ATP-binding Cassette (ABC) Superfamily	membrane	sugar (ribose?)
AKAU_790261|ytfR	The ATP-binding Cassette (ABC) Superfamily	binding protein	?
AKAU_790262|ytfQ	The ATP-binding Cassette (ABC) Superfamily	binding	xylose
AKAU_790277	The ATP-binding Cassette (ABC) Superfamily	binding	leucine/valine
AKAU_830014	The ATP-binding Cassette (ABC) Superfamily	binding protein	amino acid (glutamine/glutamate/aspartate?)
AKAU_830016	The ATP-binding Cassette (ABC) Superfamily	binding	sulfate
AKAU_830018	The ATP-binding Cassette (ABC) Superfamily	binding	daunorubicin
AKAU_830019	The ATP-binding Cassette (ABC) Superfamily	membrane	branched-chain amino acid
AKAU_830020	The ATP-binding Cassette (ABC) Superfamily	membrane	branched-chain amino acid
AKAU_830021	The ATP-binding Cassette (ABC) Superfamily	binding	urea
AKAU_840008	The ATP-binding Cassette (ABC) Superfamily	ABC	sugar (ribose?)
AKAU_840009	The ATP-binding Cassette (ABC) Superfamily	membrane	sugar (ribose?)
AKAU_840011	The ATP-binding Cassette (ABC) Superfamily	binding	xylose
AKAU_840016	The ATP-binding Cassette (ABC) Superfamily	binding	leucine/valine
AKAU_890016	The ATP-binding Cassette (ABC) Superfamily	binding	molybdate
AKAU_890017|modB	The ATP-binding Cassette (ABC) Superfamily	membrane	?
AKAU_890018	The ATP-binding Cassette (ABC) Superfamily	binding	mobybdenate
AKAU_920008|yliA	The ATP-binding Cassette (ABC) Superfamily	binding	glycine betaine
AKAU_920009|yliB	The ATP-binding Cassette (ABC) Superfamily	binding protein	?
AKAU_920010|yliC	The ATP-binding Cassette (ABC) Superfamily	membrane	?
AKAU_920011|yliD	The ATP-binding Cassette (ABC) Superfamily	membrane	?
AKAU_920014|araH	The ATP-binding Cassette (ABC) Superfamily	membrane	?
AKAU_920015|araG	The ATP-binding Cassette (ABC) Superfamily	binding protein	?
AKAU_920016|araF	The ATP-binding Cassette (ABC) Superfamily	binding	ribose
[truncated: 707 more rows]

## Sheet: Table S9
Table S9. List of all membrane transporters across four Burkholderia genomes
[truncated: 100 more rows]

[truncated: 1 more sheets: Table S10]
